# Supplementary material for: Methyl 2-amino-5-bromo­benzoate
Source: Acta Crystallogr Sect E Struct Rep Online. 2011 Jul 2;67(Pt 8):o1887. doi: 10.1107/S1600536811025165 (PMC3212282; doi:10.1107/S1600536811025165)
Supplement: Supplementary file 1 [file e-67-o1887-sup1.cif]

##############################################################################
#                                                                            #
# This CIF contains the data in a paper accepted for publication in          #
# Acta Crystallographica Section E. It conforms to the requirements of       #
# Notes for Authors for Acta Crystallographica Section E, and has been       #
# peer reviewed under the auspices of the IUCr Commission on Journals.       #
#                                                                            #
# Full details of the Crystallographic Information File format               #
# are given in the paper "The Crystallographic Information File (CIF):       #
# a New Standard Archive File for Crystallography" by S. R. Hall, F. H.      #
# Allen and I. D. Brown [Acta Cryst. (1991), A47, 655-685].                  #
#                                                                            #
# The current version of the core CIF dictionary is obtainable from          #
# ftp://ftp.iucr.org/pub/cif_core.dic.                                       #
#                                                                            #
# Software is freely available for graphical display of the structure(s)     #
# in this CIF. For information consult the CIF software page                 #
# http://www.iucr.org/resources/cif/software.                                #
#                                                                            #
# This file may be used for bona fide research purposes within the           #
# scientific community so long as proper attribution is given to the journal # 
# article from which it was obtained.                                        #
#                                                                            #
##############################################################################
data_global
_audit_creation_method     'PLATON <TABLE ACC> option'
_journal_date_recd_electronic     2011-06-23
_journal_date_accepted     2011-06-27
_journal_name_full     'Acta Crystallographica, Section E'
_journal_year     2011
_journal_volume     67
_journal_issue      8
_journal_page_first     o1887
_journal_page_last     o1887
_journal_paper_category     QO
_journal_coeditor_code     HB5930
loop_
    _publ_contact_author_name
    _publ_contact_author_address
    _publ_contact_author_email
    'Mehmet Akkurt'
; Department of Physics,
  Faculty of Sciences,
  Erciyes University,
  38039 Kayseri,
  Turkey
;
 akkurt@erciyes.edu.tr
    'Islam Ullah Khan'
;
Materials Chemistry Laboratory,
Department of Chemistry,
GC University,
Lahore-54000,
Pakistan
;
 iukhan@gcu.edu.pk
_publ_contact_author_fax     '+90-352-4374933'
_publ_contact_author_phone     '+90-352-4374901 extra 33106'
_publ_section_title
;
Methyl 2-amino-5-bromobenzoate
;
loop_
    _publ_author_name
    _publ_author_footnote
    _publ_author_address
    'Islam Ullah Khan' .
;
Materials Chemistry Laboratory,
Department of Chemistry,
GC University,
Lahore 54000,
Pakistan
;
    'Muneeb Hayat Khan' .
;
Materials Chemistry Laboratory,
Department of Chemistry,
GC University,
Lahore 54000,
Pakistan
;
    'Mehmet Akkurt' .
;
  Department of Physics,
  Faculty of Sciences,
  Erciyes University,
  38039 Kayseri,
  Turkey
;
data_I
_chemical_name_systematic
;
Methyl 2-amino-5-bromobenzoate
;
_chemical_name_common     ?
_chemical_formula_moiety     'C8 H8 Br N O2'
_chemical_formula_sum     'C8 H8 Br N O2'
_chemical_formula_structural     ?
_chemical_formula_iupac     'C8 H8 Br N O2'
_chemical_formula_weight     230.05
_chemical_melting_point     ?
_symmetry_cell_setting     monoclinic
_symmetry_space_group_name_H-M     'P 21'
_symmetry_space_group_name_Hall     'P 2yb'
loop_
    _symmetry_equiv_pos_site_id
    _symmetry_equiv_pos_as_xyz
    1 x,y,z
    2 -x,1/2+y,-z
_cell_length_a     3.9852(2)
_cell_length_b     9.1078(5)
_cell_length_c     12.1409(7)
_cell_angle_alpha     90
_cell_angle_beta     95.238(3)
_cell_angle_gamma     90
_cell_volume     438.83(4)
_cell_formula_units_Z     2
_cell_measurement_reflns_used     2303
_cell_measurement_theta_min     2.80
_cell_measurement_theta_max     26.28
_cell_measurement_temperature     296(2)
_cell_special_details
;
;
_exptl_crystal_description     block
_exptl_crystal_colour     'light yellow'
_exptl_crystal_size_max     0.21
_exptl_crystal_size_mid     0.19
_exptl_crystal_size_min     0.15
_exptl_crystal_size_rad     ?
_exptl_crystal_density_diffrn     1.741
_exptl_crystal_density_meas     ?
_exptl_crystal_density_method     'Not Measured'
_exptl_crystal_F_000     228
_exptl_absorpt_coefficient_mu     4.640
_exptl_absorpt_correction_type     none
_exptl_absorpt_process_details     ?
_exptl_absorpt_correction_T_min     ?
_exptl_absorpt_correction_T_max     ?
_exptl_special_details
;
;
_diffrn_ambient_temperature     296(2)
_diffrn_radiation_type     'MoK\a'
_diffrn_radiation_wavelength     0.71073
_diffrn_radiation_source     'sealed tube'
_diffrn_radiation_monochromator     'graphite'
_diffrn_measurement_device_type     'Bruker APEXII CCD'
_diffrn_measurement_method     '\f and \w scans'
_diffrn_detector_area_resol_mean     ?
_diffrn_reflns_number     3878
_diffrn_reflns_av_R_equivalents     0.0207
_diffrn_reflns_av_sigmaI/netI     0.0441
_diffrn_reflns_theta_min     3.37
_diffrn_reflns_theta_max     28.34
_diffrn_reflns_theta_full     28.34
_diffrn_measured_fraction_theta_max     0.954
_diffrn_measured_fraction_theta_full     0.954
_diffrn_reflns_limit_h_min     -3
_diffrn_reflns_limit_h_max     5
_diffrn_reflns_limit_k_min     -12
_diffrn_reflns_limit_k_max     10
_diffrn_reflns_limit_l_min     -15
_diffrn_reflns_limit_l_max     15
_diffrn_reflns_reduction_process
;
;
_diffrn_standards_number     0
_diffrn_standards_interval_count     ?
_diffrn_standards_decay_%     ?
_refine_special_details
;
Refinement on <i>F</i>^2^ for ALL reflections except those flagged by the user
for potential systematic errors. Weighted <i>R</i>-factors <i>wR</i> and all
goodnesses of fit <i>S</i> are based on <i>F</i>^2^, conventional
<i>R</i>-factors <i>R</i> are based on <i>F</i>, with <i>F</i> set to zero for
negative <i>F</i>^2^. The observed criterion of <i>F</i>^2^ > \s(<i>F</i>^2^)
is used only for calculating -<i>R</i>-factor-obs <i>etc</i>. and is not
relevant to the choice of reflections for refinement. <i>R</i>-factors based
on <i>F</i>^2^ are statistically about twice as large as those based on
<i>F</i>, and <i>R</i>-factors based on ALL data will be even larger.
;
_reflns_number_total     1822
_reflns_number_gt     1570
_reflns_threshold_expression     I>2\s(I)
_refine_ls_structure_factor_coef     Fsqd
_refine_ls_matrix_type     full
_refine_ls_R_factor_all     0.0297
_refine_ls_R_factor_gt     0.0226
_refine_ls_wR_factor_gt     0.0439
_refine_ls_wR_factor_ref     0.0454
_refine_ls_goodness_of_fit_ref     0.943
_refine_ls_restrained_S_all     0.942
_refine_ls_number_reflns     1822
_refine_ls_number_parameters     116
_refine_ls_number_restraints     3
_refine_ls_number_constraints     ?
_refine_ls_hydrogen_treatment     mixed
_refine_ls_weighting_scheme     calc
_refine_ls_weighting_details
                 'calc w=1/[\s^2^(Fo^2^)+(0.0000P)^2^] where P=(Fo^2^+2Fc^2^)/3'
_atom_sites_solution_hydrogens     geom
_atom_sites_solution_primary     direct
_atom_sites_solution_secondary     difmap
_refine_ls_shift/su_max     0.000
_refine_ls_shift/su_mean     0.000
_refine_diff_density_max     0.288
_refine_diff_density_min     -0.242
_refine_ls_extinction_method     'none'
_refine_ls_abs_structure_details     'Flack (1983), 655 Freidel pairs'
_refine_ls_abs_structure_Flack     0.022(9)
loop_
    _atom_type_symbol
    _atom_type_description
    _atom_type_scat_dispersion_real
    _atom_type_scat_dispersion_imag
    _atom_type_scat_source
    C C 0.0033 0.0016 ' International Tables Vol C Tables 4.2.6.8 and 6.1.1.4'
    H H 0.0000 0.0000 ' International Tables Vol C Tables 4.2.6.8 and 6.1.1.4'
    Br Br -0.2901 2.4595
                        ' International Tables Vol C Tables 4.2.6.8 and 6.1.1.4'
    N N 0.0061 0.0033 ' International Tables Vol C Tables 4.2.6.8 and 6.1.1.4'
    O O 0.0106 0.0060 ' International Tables Vol C Tables 4.2.6.8 and 6.1.1.4'
_computing_data_collection     'APEX2 (Bruker, 2007)'
_computing_cell_refinement     'SAINT (Bruker, 2007)'
_computing_data_reduction     'SAINT (Bruker, 2007)'
_computing_structure_solution     'SHELXS97 (Sheldrick, 2008)'
_computing_structure_refinement     'SHELXL97 (Sheldrick, 2008)'
_computing_molecular_graphics     'ORTEP-3 for Windows (Farrugia, 1997)'
_computing_publication_material
                                'WinGX (Farrugia, 1999) and PLATON (Spek, 2009)'
loop_
    _atom_site_type_symbol
    _atom_site_label
    _atom_site_fract_x
    _atom_site_fract_y
    _atom_site_fract_z
    _atom_site_U_iso_or_equiv
    _atom_site_thermal_displace_type
    _atom_site_calc_flag
    _atom_site_refinement_flags
    _atom_site_occupancy
    _atom_site_disorder_assembly
    _atom_site_disorder_group
    Br Br1 0.60353(6) 0.04286(5) 0.06725(2) 0.05960(10)
                                                      Uani d . 1.000 . .
    O O1 -0.0244(5) 0.5400(3) 0.36497(11) 0.0619(6) Uani d . 1.000 . .
    O O2 0.1200(4) 0.5450(3) 0.19255(11) 0.0510(5) Uani d . 1.000 . .
    N N1 0.1618(6) 0.3011(2) 0.48993(17) 0.0516(8) Uani d D 1.000 . .
    C C1 0.2591(6) 0.2478(2) 0.39185(18) 0.0377(8) Uani d . 1.000 . .
    C C2 0.3968(6) 0.1064(2) 0.3901(2) 0.0434(8) Uani d . 1.000 . .
    C C3 0.4990(5) 0.0477(4) 0.29613(16) 0.0435(7) Uani d . 1.000 . .
    C C4 0.4676(6) 0.1276(2) 0.19848(18) 0.0403(8) Uani d . 1.000 . .
    C C5 0.3422(6) 0.2668(2) 0.19724(18) 0.0378(7) Uani d . 1.000 . .
    C C6 0.2343(6) 0.3290(2) 0.29357(17) 0.0348(7) Uani d . 1.000 . .
    C C7 0.0988(6) 0.4787(2) 0.28974(19) 0.0394(8) Uani d . 1.000 . .
    C C8 -0.0137(8) 0.6915(3) 0.1821(2) 0.0596(10) Uani d . 1.000 . .
    H H1N 0.039(8) 0.376(2) 0.484(3) 0.0710 Uiso d D 1.000 . .
    H H2 0.41870 0.05150 0.45500 0.0520 Uiso c R 1.000 . .
    H H2N 0.147(7) 0.240(3) 0.5425(19) 0.0710 Uiso d D 1.000 . .
    H H3 0.59020 -0.04640 0.29710 0.0520 Uiso c R 1.000 . .
    H H5 0.32810 0.32100 0.13200 0.0450 Uiso c R 1.000 . .
    H H8A -0.24790 0.69040 0.19480 0.0900 Uiso c R 1.000 . .
    H H8B 0.01050 0.72780 0.10900 0.0900 Uiso c R 1.000 . .
    H H8C 0.10720 0.75420 0.23550 0.0900 Uiso c R 1.000 . .
loop_
    _atom_site_aniso_label
    _atom_site_aniso_U_11
    _atom_site_aniso_U_22
    _atom_site_aniso_U_33
    _atom_site_aniso_U_12
    _atom_site_aniso_U_13
    _atom_site_aniso_U_23
    Br1 0.0709(2) 0.0566(2) 0.0534(2) 0.0159(2) 0.01780(10)
                                                          -0.0131(2)
    O1 0.1002(13) 0.0407(8) 0.0489(9) 0.0161(15) 0.0288(8) -0.0031(12)
    O2 0.0743(10) 0.0373(8) 0.0435(8) 0.0152(14) 0.0164(7) 0.0039(11)
    N1 0.0771(17) 0.0435(13) 0.0359(12) -0.0050(11) 0.0151(11) -0.0012(10)
    C1 0.0446(14) 0.0347(13) 0.0338(12) -0.0104(10) 0.0036(10) -0.0033(10)
    C2 0.0526(16) 0.0379(13) 0.0396(13) -0.0011(10) 0.0042(10) 0.0078(10)
    C3 0.0469(12) 0.0305(11) 0.0528(12) 0.0054(16) 0.0035(9) -0.0033(17)
    C4 0.0432(14) 0.0403(14) 0.0378(13) 0.0010(10) 0.0059(10) -0.0076(10)
    C5 0.0468(14) 0.0342(12) 0.0333(12) 0.0032(10) 0.0089(9) 0.0008(10)
    C6 0.0397(14) 0.0317(12) 0.0334(12) -0.0024(9) 0.0050(9) -0.0032(9)
    C7 0.0482(15) 0.0304(11) 0.0400(13) -0.0016(9) 0.0058(10) -0.0035(10)
    C8 0.080(2) 0.0332(14) 0.0659(18) 0.0172(13) 0.0088(14) 0.0075(12)
_geom_special_details
;
Bond distances, angles <i>etc</i>. have been calculated using the rounded
fractional coordinates. All su's are estimated from the variances of the
(full) variance-covariance matrix. The cell e.s.d.'s are taken into account in
the estimation of distances, angles and torsion angles
;
loop_
    _geom_bond_atom_site_label_1
    _geom_bond_atom_site_label_2
    _geom_bond_site_symmetry_1
    _geom_bond_site_symmetry_2
    _geom_bond_distance
    _geom_bond_publ_flag
    Br1 C4 . . 1.893(2) no
    O1 C7 . . 1.212(3) no
    O2 C7 . . 1.335(3) no
    O2 C8 . . 1.438(4) no
    N1 C1 . . 1.374(3) no
    N1 H1N . . 0.84(2) no
    N1 H2N . . 0.85(2) no
    C1 C6 . . 1.400(3) no
    C1 C2 . . 1.401(3) no
    C2 C3 . . 1.356(3) no
    C3 C4 . . 1.387(3) no
    C4 C5 . . 1.362(3) no
    C5 C6 . . 1.402(3) no
    C6 C7 . . 1.466(3) no
    C2 H2 . . 0.9300 no
    C3 H3 . . 0.9300 no
    C5 H5 . . 0.9300 no
    C8 H8A . . 0.9600 no
    C8 H8B . . 0.9600 no
    C8 H8C . . 0.9600 no
loop_
    _geom_angle_atom_site_label_1
    _geom_angle_atom_site_label_2
    _geom_angle_atom_site_label_3
    _geom_angle_site_symmetry_1
    _geom_angle_site_symmetry_2
    _geom_angle_site_symmetry_3
    _geom_angle
    _geom_angle_publ_flag
    C7 O2 C8 . . . 116.41(18) no
    C1 N1 H1N . . . 115(2) no
    C1 N1 H2N . . . 117.5(18) no
    H1N N1 H2N . . . 121(3) no
    C2 C1 C6 . . . 118.0(2) no
    N1 C1 C2 . . . 118.68(19) no
    N1 C1 C6 . . . 123.27(18) no
    C1 C2 C3 . . . 121.6(2) no
    C2 C3 C4 . . . 120.1(3) no
    Br1 C4 C3 . . . 119.67(17) no
    Br1 C4 C5 . . . 120.19(16) no
    C3 C4 C5 . . . 120.1(2) no
    C4 C5 C6 . . . 120.46(19) no
    C5 C6 C7 . . . 119.32(18) no
    C1 C6 C5 . . . 119.64(18) no
    C1 C6 C7 . . . 121.05(19) no
    O1 C7 O2 . . . 121.4(2) no
    O1 C7 C6 . . . 125.3(2) no
    O2 C7 C6 . . . 113.3(2) no
    C1 C2 H2 . . . 119.00 no
    C3 C2 H2 . . . 119.00 no
    C2 C3 H3 . . . 120.00 no
    C4 C3 H3 . . . 120.00 no
    C4 C5 H5 . . . 120.00 no
    C6 C5 H5 . . . 120.00 no
    O2 C8 H8A . . . 110.00 no
    O2 C8 H8B . . . 109.00 no
    O2 C8 H8C . . . 109.00 no
    H8A C8 H8B . . . 109.00 no
    H8A C8 H8C . . . 109.00 no
    H8B C8 H8C . . . 109.00 no
loop_
    _geom_torsion_atom_site_label_1
    _geom_torsion_atom_site_label_2
    _geom_torsion_atom_site_label_3
    _geom_torsion_atom_site_label_4
    _geom_torsion_site_symmetry_1
    _geom_torsion_site_symmetry_2
    _geom_torsion_site_symmetry_3
    _geom_torsion_site_symmetry_4
    _geom_torsion
    _geom_torsion_publ_flag
    C8 O2 C7 C6 . . . . 178.9(2) no
    C8 O2 C7 O1 . . . . -0.6(3) no
    C6 C1 C2 C3 . . . . -1.1(3) no
    N1 C1 C2 C3 . . . . -179.7(2) no
    C2 C1 C6 C5 . . . . 0.8(3) no
    C2 C1 C6 C7 . . . . -178.8(2) no
    N1 C1 C6 C5 . . . . 179.4(2) no
    N1 C1 C6 C7 . . . . -0.2(4) no
    C1 C2 C3 C4 . . . . -0.2(4) no
    C2 C3 C4 Br1 . . . . -178.82(18) no
    C2 C3 C4 C5 . . . . 1.7(4) no
    Br1 C4 C5 C6 . . . . 178.61(18) no
    C3 C4 C5 C6 . . . . -1.9(4) no
    C4 C5 C6 C7 . . . . -179.7(2) no
    C4 C5 C6 C1 . . . . 0.7(3) no
    C1 C6 C7 O1 . . . . -6.0(4) no
    C5 C6 C7 O2 . . . . -5.2(3) no
    C1 C6 C7 O2 . . . . 174.5(2) no
    C5 C6 C7 O1 . . . . 174.3(2) no
loop_
    _geom_hbond_atom_site_label_D
    _geom_hbond_atom_site_label_H
    _geom_hbond_atom_site_label_A
    _geom_hbond_site_symmetry_A
    _geom_hbond_distance_DH
    _geom_hbond_distance_HA
    _geom_hbond_distance_DA
    _geom_hbond_angle_DHA
    _geom_hbond_publ_flag
    N1 H1N O1 . 0.84(2) 2.08(3) 2.717(3) 133(3) yes
    N1 H2N O1 2_546 0.85(2) 2.22(3) 3.039(3) 162(2) yes
