# Supplementary material for: Methyl 2-amino-5-bromo­benzoate
Source: Acta Crystallogr Sect E Struct Rep Online. 2011 Jul 2;67(Pt 8):o1887. doi: 10.1107/S1600536811025165 (PMC3212282; doi:10.1107/S1600536811025165)
Supplement: Supplementary file 2 [file e-67-o1887-Isup2.hkl]

# 
# h,k,l, Fc-squared, Fo-squared, sigma(Fo-squared) and status flag 
# 
data_I
_shelx_title ' PC-19 in P2(1)' 
_shelx_refln_list_code          4 
_shelx_F_calc_maximum       52.62 
_exptl_crystal_F_000       228.00 
_reflns_d_resolution_high  0.7486 
 
loop_ 
 _symmetry_equiv_pos_as_xyz 
 'x, y, z' 
 '-x, y+1/2, -z' 
 
_cell_length_a     3.9852 
_cell_length_b     9.1078 
_cell_length_c    12.1409 
_cell_angle_alpha  90.000 
_cell_angle_beta   95.238 
_cell_angle_gamma  90.000 
 
_shelx_F_squared_multiplier     1.000 
 
loop_ 
 _refln_index_h 
 _refln_index_k 
 _refln_index_l 
 _refln_F_squared_calc 
 _refln_F_squared_meas 
 _refln_F_squared_sigma 
 _refln_observed_status 
   0 -12   0       43.91       49.43      7.38 o 
   1 -11   0       16.55       26.29      4.28 o 
   2 -11   0       19.19       23.56      5.13 o 
   0 -10   0      155.03      150.49     10.34 o 
   1 -10   0       66.34       69.55      5.31 o 
   2 -10   0        7.88       10.75      4.72 o 
   3 -10   0        3.56        7.26      5.87 o 
   1  -9   0       67.13       65.46      4.74 o 
   2  -9   0       56.68       62.02      4.81 o 
   3  -9   0       21.08       28.53      5.64 o 
   0  -8   0      439.54      421.11     22.08 o 
   1  -8   0      104.93       94.10      4.86 o 
   2  -8   0       40.13       34.47      3.13 o 
   3  -8   0        4.48        3.11      4.59 o 
   1  -7   0      216.72      217.14      6.02 o 
   2  -7   0      351.99      333.35     12.16 o 
   3  -7   0       73.78       72.76      7.18 o 
   0  -6   0      963.20      951.36     46.38 o 
   1  -6   0      128.98      121.94      3.69 o 
   2  -6   0      130.54      131.37      3.93 o 
   3  -6   0       46.04       45.60      3.84 o 
   1  -5   0      563.04      573.08     12.98 o 
   2  -5   0      302.08      307.20      7.94 o 
   3  -5   0      197.42      193.11      8.17 o 
   4  -5   0       32.41       30.59      3.19 o 
   1  -4   0      578.62      600.97     14.65 o 
   2  -4   0       25.35       20.68      1.59 o 
   3  -4   0       13.43       13.47      1.69 o 
   4  -4   0       34.53       38.20      4.65 o 
   5  -4   0        5.06        6.46      3.06 o 
   1  -3   0     1298.18     1297.97     29.70 o 
   2  -3   0      613.73      574.23     16.58 o 
   3  -3   0      359.13      344.70     10.01 o 
   4  -3   0        9.27        8.40      2.16 o 
   5  -3   0        1.98        1.82      2.66 o 
   1  -2   0     1562.40     1571.31     38.93 o 
   2  -2   0     1008.57     1063.81     30.46 o 
   3  -2   0       18.84       19.16      1.29 o 
   4  -2   0       74.48       70.44      3.83 o 
   5  -2   0        3.18        2.76      2.35 o 
   2  -1   0      351.43      324.15     11.18 o 
   3  -1   0      301.84      299.62     14.73 o 
   4  -1   0       10.25        9.56      1.95 o 
   1   2   0     1693.55     1656.98     83.54 o 
   1   3   0     1409.92     1421.81     29.82 o 
   2   3   0      584.99      564.55     19.47 o 
   3   3   0      302.77      301.94     16.24 o 
   1   4   0      723.43      742.53     16.59 o 
   2   4   0       25.72       27.83      1.47 o 
   3   4   0        6.83        6.19      1.95 o 
   1   5   0      476.89      492.09     11.83 o 
   2   5   0      295.29      296.35     10.95 o 
   3   5   0      186.66      173.68     10.03 o 
   4   5   0       33.73       22.43      2.91 o 
   0   6   0      963.77      962.58     34.64 o 
   2   6   0      135.09      134.89      7.90 o 
   3   6   0       47.38       45.80      4.82 o 
   4   6   0        9.87       10.49      3.02 o 
   1   7   0      228.82      217.77      7.38 o 
   2   7   0      339.93      333.96     17.46 o 
   3   7   0       78.22       73.95      6.22 o 
   4   7   0        8.28        7.53      3.43 o 
   0   8   0      442.49      439.64     16.60 o 
   1   8   0       77.28       73.51      5.34 o 
   2   8   0       44.69       37.09      3.18 o 
   3   8   0        5.03        4.77      3.52 o 
   1   9   0       76.24       67.94      5.84 o 
   2   9   0       61.60       66.44      4.81 o 
   3   9   0       20.53       20.51      3.49 o 
   2  10   0        7.12        3.81      4.36 o 
   3  10   0        5.39       -3.28      4.62 o 
   0 -12   1       15.09       23.27      4.68 o 
  -2 -11   1        6.08        9.05      3.95 o 
  -1 -11   1        1.84        2.96      3.79 o 
   0 -11   1        8.02        6.76      3.77 o 
   1 -11   1       61.62       63.07      5.07 o 
   2 -11   1       20.74       32.08      6.63 o 
  -3 -10   1       10.94        9.79      5.93 o 
  -2 -10   1       19.73       22.14      3.75 o 
  -1 -10   1       45.22       50.53      4.30 o 
   0 -10   1       55.14       56.43      4.69 o 
   1 -10   1       37.44       39.88      4.07 o 
   2 -10   1       11.71       14.25      3.47 o 
  -3  -9   1       27.25       30.95      5.87 o 
  -2  -9   1       14.47       15.65      3.16 o 
  -1  -9   1        0.39       -0.19      2.85 o 
   0  -9   1       63.72       60.64      4.59 o 
   1  -9   1      137.81      139.04      6.66 o 
   2  -9   1       62.22       64.22      4.74 o 
   3  -9   1       11.48        8.08      5.38 o 
  -3  -8   1        5.72        3.43      4.45 o 
  -2  -8   1       35.62       38.67      3.32 o 
  -1  -8   1      332.41      322.76     14.69 o 
   0  -8   1      230.70      227.83      8.89 o 
   1  -8   1       57.26       60.74      4.19 o 
   2  -8   1       39.71       32.90      3.07 o 
   3  -8   1       50.09       46.55      5.96 o 
  -3  -7   1       44.50       49.75      5.38 o 
  -2  -7   1      140.83      142.00      6.29 o 
  -1  -7   1       13.09       10.80      1.84 o 
   0  -7   1        4.76        5.04      2.06 o 
   1  -7   1      412.03      404.92     13.43 o 
   2  -7   1       72.94       74.37      4.35 o 
   3  -7   1       95.83       92.90      7.53 o 
  -3  -6   1       19.39       20.89      2.71 o 
  -2  -6   1      196.06      191.81      5.19 o 
  -1  -6   1      629.75      636.12     17.20 o 
   0  -6   1      790.25      789.51     26.57 o 
   1  -6   1       54.52       51.34      2.37 o 
   2  -6   1       68.00       68.64      2.49 o 
   3  -6   1       56.99       64.93      4.02 o 
  -4  -5   1       22.36       20.34      3.86 o 
  -3  -5   1      203.62      208.36      8.33 o 
  -2  -5   1      317.74      311.04      7.53 o 
  -1  -5   1       97.78      103.24      4.03 o 
   0  -5   1      292.96      321.29     20.17 o 
   1  -5   1     1437.04     1454.27     32.14 o 
   2  -5   1      278.89      271.49      7.19 o 
   3  -5   1       60.23       51.87      3.11 o 
   4  -5   1        0.79        1.15      2.84 o 
  -5  -4   1        5.33        3.60      3.52 o 
  -4  -4   1       36.66       37.24      3.10 o 
  -3  -4   1        3.77        3.15      1.56 o 
  -2  -4   1      385.66      388.24     11.25 o 
  -1  -4   1      896.40      833.17     23.33 o 
   0  -4   1      564.27      541.52     14.64 o 
   1  -4   1     1216.70     1306.79     28.60 o 
   2  -4   1       67.29       64.27      2.86 o 
   3  -4   1      141.33      139.39      5.02 o 
   4  -4   1       95.52       95.78      5.27 o 
  -5  -3   1        8.15        7.79      3.43 o 
  -4  -3   1       16.38       14.55      2.26 o 
  -3  -3   1      334.91      333.88     10.07 o 
  -2  -3   1      386.43      384.23     10.89 o 
   0  -3   1      243.21      250.62      6.27 o 
   2  -3   1      991.84     1010.86     32.24 o 
   3  -3   1      229.07      221.40      7.27 o 
   4  -3   1       24.64       18.95      2.39 o 
   5  -3   1        5.45        5.46      4.62 o 
  -5  -2   1        7.45        6.41      2.35 o 
  -4  -2   1       29.81       32.08      2.31 o 
  -3  -2   1        7.58        7.93      0.99 o 
  -2  -2   1      381.75      384.60      9.86 o 
   1  -2   1      210.63      202.81      4.21 o 
   2  -2   1      562.64      547.15     15.56 o 
   3  -2   1        3.94        4.81      1.15 o 
   4  -2   1       40.83       38.33      3.11 o 
   5  -2   1        7.81        9.21      3.72 o 
  -4  -1   1       26.04       20.46      2.27 o 
  -3  -1   1      350.62      337.73     11.78 o 
  -2  -1   1      747.91      736.96     25.20 o 
  -1  -1   1      869.10      956.16     24.16 o 
   2  -1   1     1521.56     1509.90     51.41 o 
   3  -1   1      275.34      269.27      9.49 o 
   4  -1   1       11.27        5.67      1.95 o 
  -1   1   1      895.01      972.17     45.82 o 
   1   2   1      159.74      160.30      5.32 o 
   2   2   1      528.79      527.67     14.88 o 
  -3   3   1      326.97      338.73     16.42 o 
  -2   3   1      353.54      346.26     12.76 o 
  -1   3   1       20.97       25.10      1.40 o 
   0   3   1      242.56      243.76      5.59 o 
   2   3   1     1187.48     1204.07     26.97 o 
   3   3   1      262.52      249.90      8.28 o 
  -3   4   1        2.86        2.01      1.86 o 
  -2   4   1      349.08      359.78     13.17 o 
  -1   4   1      883.49      833.94     18.42 o 
   0   4   1      532.42      504.05     11.54 o 
   1   4   1     1223.81     1304.54     28.70 o 
   2   4   1       60.72       60.56      2.53 o 
   3   4   1      135.94      141.07      7.79 o 
   4   4   1       81.20       75.17      5.35 o 
  -4   5   1       25.41       22.98      2.88 o 
  -3   5   1      215.49      212.97     11.22 o 
  -2   5   1      279.08      270.73     10.77 o 
  -1   5   1      126.94      132.62      3.30 o 
   0   5   1      395.95      421.02      9.16 o 
   1   5   1     1477.60     1491.63     36.30 o 
   2   5   1      287.78      273.02      9.92 o 
   3   5   1       56.47       54.92      4.47 o 
   4   5   1        0.63        1.83      2.47 o 
  -4   6   1       21.98       20.25      3.25 o 
  -3   6   1       24.82       22.67      3.08 o 
  -2   6   1      178.90      173.36     10.40 o 
  -1   6   1      590.21      577.88     15.58 o 
   0   6   1      769.27      762.09     19.81 o 
   1   6   1       50.64       44.85      2.85 o 
   2   6   1       56.73       56.61      5.23 o 
   3   6   1       51.42       58.49      5.26 o 
   4   6   1       43.13       42.77      5.06 o 
  -4   7   1        8.77        6.84      2.67 o 
  -3   7   1       44.57       44.02      4.30 o 
  -2   7   1      156.11      152.82      6.76 o 
  -1   7   1       17.04       15.97      1.52 o 
   0   7   1        0.34       -1.55      1.24 o 
   1   7   1      401.56      385.23     12.03 o 
   2   7   1       86.54       87.84      6.36 o 
   3   7   1      100.04       81.36      6.57 o 
   4   7   1        5.95        2.62      3.55 o 
  -4   8   1       10.86        9.87      3.13 o 
  -3   8   1        5.45        6.58      2.76 o 
  -2   8   1       44.71       43.10      3.29 o 
  -1   8   1      324.27      327.23     12.84 o 
   0   8   1      229.12      224.16      6.67 o 
   1   8   1       51.50       54.06      4.21 o 
   2   8   1       40.46       33.47      4.07 o 
   3   8   1       53.29       53.47      6.31 o 
  -3   9   1       28.54       31.12      3.63 o 
  -2   9   1       14.90       16.50      3.09 o 
  -1   9   1        2.34        1.93      2.68 o 
   1   9   1      136.04      139.14      7.37 o 
   2   9   1       58.74       59.55      4.87 o 
   3   9   1       10.57       10.29      4.36 o 
  -3  10   1       13.82        7.90      4.68 o 
  -2  10   1       20.84       23.77      4.65 o 
   2  10   1       11.68       10.34      4.50 o 
   0 -12   2        3.17        4.39      6.04 o 
  -2 -11   2        1.87        0.05      3.89 o 
  -1 -11   2        8.48        7.21      3.93 o 
   0 -11   2       18.73       22.91      4.22 o 
   1 -11   2       10.73       14.17      4.13 o 
   2 -11   2       23.33       25.95      6.65 o 
  -2 -10   2       62.33       66.32      5.12 o 
  -1 -10   2       39.67       39.55      4.07 o 
   0 -10   2       10.32       10.44      3.47 o 
   1 -10   2        1.33        1.26      3.38 o 
   2 -10   2       15.08       15.44      3.52 o 
  -3  -9   2       90.45       88.45      8.60 o 
  -2  -9   2       55.38       55.72      4.50 o 
  -1  -9   2        2.33        2.89      2.88 o 
   0  -9   2      117.90      114.49      5.92 o 
   1  -9   2      113.61      113.47      5.96 o 
   2  -9   2       62.73       59.34      4.44 o 
   3  -9   2        7.19        6.86      5.32 o 
  -3  -8   2       11.69        8.54      4.62 o 
  -2  -8   2       79.67       85.17      6.32 o 
  -1  -8   2       82.54       77.32      6.58 o 
   0  -8   2       99.06       93.17      4.92 o 
   1  -8   2       11.08        9.91      2.67 o 
   2  -8   2       51.21       54.34      6.58 o 
   3  -8   2       17.35       22.08      5.11 o 
  -3  -7   2       87.75       89.64      7.67 o 
  -2  -7   2       49.47       48.41      4.59 o 
  -1  -7   2       44.43       40.93      2.47 o 
   0  -7   2      219.31      221.24      7.84 o 
   1  -7   2      350.21      355.72     12.64 o 
   2  -7   2       89.35       91.50      5.74 o 
   3  -7   2        6.14        4.27      4.21 o 
  -3  -6   2       18.04       17.67      2.63 o 
  -2  -6   2      388.39      395.63     10.06 o 
  -1  -6   2      692.12      699.25     19.26 o 
   0  -6   2      160.39      152.68      6.64 o 
   1  -6   2      109.32      103.98      3.86 o 
   2  -6   2      192.35      188.45      5.37 o 
   3  -6   2       71.62       75.86      5.22 o 
  -4  -5   2       50.71       46.49      4.74 o 
  -3  -5   2      305.43      332.00     12.31 o 
  -2  -5   2      159.26      157.33      4.32 o 
  -1  -5   2       60.67       64.18      2.72 o 
   0  -5   2      553.82      557.33     13.89 o 
   1  -5   2      438.60      424.40     15.92 o 
   2  -5   2      369.42      369.20      8.61 o 
   3  -5   2       13.78       11.20      2.05 o 
   4  -5   2       17.04       23.94      5.17 o 
  -5  -4   2        4.80        3.20      3.63 o 
  -4  -4   2       21.05       17.96      3.40 o 
  -3  -4   2       38.71       37.21      2.55 o 
  -2  -4   2      695.52      699.48     25.73 o 
  -1  -4   2     1021.27     1009.68     26.67 o 
   0  -4   2      478.34      477.54     10.90 o 
   1  -4   2       78.12       80.61      2.50 o 
   2  -4   2      235.56      242.36      7.59 o 
   3  -4   2       91.18       95.29      4.23 o 
   4  -4   2       52.13       42.19      5.29 o 
  -5  -3   2       11.28        9.59      3.40 o 
  -4  -3   2       70.34       68.64      6.13 o 
  -3  -3   2      278.03      271.47     11.06 o 
  -2  -3   2      204.63      201.66      7.19 o 
   0  -3   2     1725.08     1804.74     38.90 o 
   1  -3   2      501.27      484.70     12.79 o 
   2  -3   2      911.01      891.88     24.61 o 
   3  -3   2       24.84       24.68      1.84 o 
   4  -3   2        8.52        6.71      3.52 o 
   5  -3   2        2.31        3.43      4.30 o 
  -5  -2   2       32.75       29.06      3.49 o 
  -4  -2   2        9.42        8.97      1.59 o 
  -3  -2   2       19.96       21.84      1.27 o 
  -2  -2   2     1056.08     1043.40     30.03 o 
   0  -2   2      269.26      271.71      5.57 o 
   1  -2   2      388.75      401.42      9.83 o 
   2  -2   2     1016.25     1033.22     30.26 o 
   3  -2   2      588.27      579.59     16.76 o 
   4  -2   2       33.16       30.28      3.63 o 
   5  -2   2        2.44        4.13      3.81 o 
  -4  -1   2       81.20       86.45      5.75 o 
  -3  -1   2      298.45      301.96     10.64 o 
  -2  -1   2      427.39      407.19     11.98 o 
  -1  -1   2      105.88      107.03      3.04 o 
   1  -1   2      931.72      930.49     29.60 o 
   2  -1   2     1276.74     1292.05     37.99 o 
   3  -1   2        9.80       10.40      1.10 o 
   5  -1   2        3.72        5.00      3.23 o 
  -3   0   2       16.98       15.46      1.63 o 
  -2   0   2      750.26      737.67     35.31 o 
   0   0   2       23.58       22.90      1.15 o 
   1   0   2       31.77       29.58      1.04 o 
   2   0   2      770.84      763.50     26.06 o 
   3   0   2      187.69      192.04      9.73 o 
  -2   1   2      446.62      431.98     19.90 o 
  -1   1   2      131.60      126.13      3.14 o 
   1   1   2     1154.77     1146.40     21.40 o 
   2   1   2     1374.35     1438.84     63.38 o 
  -2   2   2     1030.84     1049.52     49.95 o 
   0   2   2      216.33      224.37      5.55 o 
   1   2   2      385.79      393.81      8.01 o 
   2   2   2     1056.86     1070.77     25.31 o 
   3   2   2      582.41      564.77     27.72 o 
  -3   3   2      282.44      288.20     13.80 o 
  -2   3   2      175.54      179.20      9.82 o 
  -1   3   2       33.46       33.31      1.26 o 
   0   3   2     1676.06     1749.70     43.73 o 
   1   3   2      550.82      537.14     10.43 o 
   2   3   2      821.33      822.80     20.54 o 
   3   3   2       33.02       34.58      1.86 o 
  -2   4   2      754.31      787.28     25.73 o 
  -1   4   2      928.92      927.15     19.68 o 
   0   4   2      518.39      499.72     10.94 o 
   1   4   2       70.51       72.67      2.22 o 
   2   4   2      236.76      246.25      7.22 o 
   3   4   2      117.35      110.63      4.35 o 
   4   4   2       61.84       54.28      4.36 o 
  -2   5   2      155.42      157.52      6.60 o 
  -1   5   2       55.68       56.81      2.01 o 
   0   5   2      531.66      529.83     12.14 o 
   1   5   2      421.75      411.26     10.62 o 
   2   5   2      399.29      399.17     13.50 o 
   3   5   2        8.86        4.94      2.35 o 
   4   5   2       15.45       15.31      2.85 o 
  -4   6   2        2.08        0.82      2.30 o 
  -3   6   2       11.01        8.81      2.50 o 
  -2   6   2      401.85      406.99     14.98 o 
  -1   6   2      659.31      661.09     17.49 o 
   0   6   2      187.18      180.81      5.71 o 
   1   6   2      110.13      104.65      4.10 o 
   2   6   2      196.37      192.97     10.55 o 
   3   6   2       68.59       71.08      5.81 o 
   4   6   2       20.11       14.41      3.23 o 
  -4   7   2       19.72       21.25      2.91 o 
  -3   7   2       84.41       84.32      5.25 o 
  -2   7   2       42.34       42.44      3.11 o 
  -1   7   2       40.23       36.60      1.94 o 
   0   7   2      180.75      184.78      5.82 o 
   1   7   2      342.15      344.40     10.86 o 
   2   7   2       71.37       72.15      6.80 o 
   3   7   2        2.59        2.09      3.20 o 
   4   7   2        3.60        4.50      3.60 o 
  -4   8   2       14.28       16.45      5.26 o 
  -3   8   2       12.60       10.33      2.87 o 
  -2   8   2       85.42       98.86      5.76 o 
  -1   8   2      110.25      109.45      5.64 o 
   0   8   2       95.33       89.90      3.91 o 
   1   8   2       13.04       11.62      3.25 o 
   2   8   2       47.64       46.00      4.68 o 
   3   8   2       22.10       18.77      4.07 o 
  -3   9   2       88.69       97.52      6.43 o 
  -2   9   2       63.74       62.18      4.71 o 
  -1   9   2        5.19        1.51      3.43 o 
   1   9   2      104.60      108.50      8.98 o 
   2   9   2       59.09       56.31      5.52 o 
   3   9   2        5.53        5.29      4.24 o 
  -3  10   2        5.75        2.62      4.68 o 
  -2  10   2       54.93       54.60      5.99 o 
   2  10   2       11.08       11.91      4.53 o 
  -2 -11   3       14.48       17.75      4.12 o 
  -1 -11   3       23.49       26.25      4.27 o 
   0 -11   3       15.38       12.32      3.92 o 
   1 -11   3       13.10       16.08      4.25 o 
  -2 -10   3       48.98       46.55      4.34 o 
  -1 -10   3       34.02       33.26      4.00 o 
   0 -10   3       27.52       22.95      5.06 o 
   1 -10   3       15.32       16.94      3.74 o 
   2 -10   3       16.65       21.07      3.76 o 
  -3  -9   3        4.16        8.14      5.26 o 
  -2  -9   3       67.14       69.34      4.80 o 
  -1  -9   3       84.75       83.72      5.14 o 
   0  -9   3       60.13       57.50      4.61 o 
   1  -9   3       62.94       62.97      5.90 o 
   2  -9   3       20.52       18.61      3.27 o 
   3  -9   3        0.60        0.41      5.32 o 
  -3  -8   3       51.09       54.63      6.07 o 
  -2  -8   3      286.10      284.91     11.78 o 
  -1  -8   3      325.63      317.72     12.50 o 
   0  -8   3        5.82        7.50      2.64 o 
   1  -8   3       16.18       16.54      2.85 o 
   2  -8   3       48.97       47.12      3.95 o 
   3  -8   3       36.04       40.25      5.84 o 
  -3  -7   3       34.07       39.81      5.09 o 
  -2  -7   3       39.74       37.78      3.01 o 
  -1  -7   3      231.45      231.55      9.88 o 
   0  -7   3      174.25      172.76      7.44 o 
   1  -7   3      163.88      169.16      5.73 o 
   2  -7   3       79.43       68.67      4.31 o 
   3  -7   3       13.82       15.87      4.68 o 
  -3  -6   3      119.16      122.04      8.78 o 
  -2  -6   3      374.39      370.40     11.15 o 
  -1  -6   3      701.10      701.74     19.11 o 
   0  -6   3      120.67      110.33      4.99 o 
   1  -6   3       26.78       22.90      2.66 o 
   2  -6   3      108.19      109.65      3.63 o 
   3  -6   3       51.88       55.52      4.16 o 
  -4  -5   3       28.21       23.16      4.21 o 
  -3  -5   3       18.38       18.97      2.44 o 
  -2  -5   3      222.22      221.95      6.60 o 
  -1  -5   3      436.26      436.67     12.79 o 
   0  -5   3      970.71     1009.50     24.57 o 
   1  -5   3      471.03      459.79     13.53 o 
   2  -5   3       98.68       92.38      3.08 o 
   3  -5   3       10.09       13.24      2.75 o 
   4  -5   3        3.04        7.03      4.82 o 
  -4  -4   3       30.55       24.44      3.72 o 
  -3  -4   3      289.12      281.11      9.95 o 
  -2  -4   3     1087.04     1113.47     31.37 o 
  -1  -4   3     1157.99     1167.36     28.29 o 
   0  -4   3      198.13      197.58      4.71 o 
   1  -4   3      166.91      166.54      4.54 o 
   2  -4   3       92.13       95.80      3.60 o 
   3  -4   3      173.27      175.95      7.26 o 
   4  -4   3        1.08       -0.76      4.18 o 
  -5  -3   3       16.85       13.86      3.63 o 
  -4  -3   3      154.34      164.27      9.82 o 
  -3  -3   3       83.80       87.12      3.69 o 
  -2  -3   3       91.59       95.36      2.95 o 
  -1  -3   3     1065.46     1126.43     28.68 o 
   0  -3   3     1369.68     1326.63     29.25 o 
   1  -3   3      786.95      766.12     18.65 o 
   2  -3   3      242.92      241.61      9.12 o 
   3  -3   3       47.53       50.61      3.65 o 
   4  -3   3       49.35       46.20      5.78 o 
  -5  -2   3        2.16        3.46      3.11 o 
  -4  -2   3        4.48        4.65      1.98 o 
  -3  -2   3      173.14      176.95      5.67 o 
  -2  -2   3     1055.69     1057.79     25.57 o 
  -1  -2   3     1402.38     1407.30     30.51 o 
   0  -2   3     1540.58     1559.27     33.13 o 
   1  -2   3      491.77      486.08     11.35 o 
   3  -2   3      278.45      277.13     10.36 o 
   4  -2   3       26.84       22.69      3.60 o 
   5  -2   3        0.48        3.92      3.78 o 
  -5  -1   3       23.52       21.65      3.14 o 
  -4  -1   3      159.69      168.22      9.41 o 
  -3  -1   3      160.37      160.91      4.50 o 
  -2  -1   3      166.95      163.00      4.97 o 
  -1  -1   3      850.82      859.05     18.36 o 
   1  -1   3     1124.41     1105.08     27.59 o 
   2  -1   3      176.64      162.58      6.20 o 
   3  -1   3       10.16       11.50      1.82 o 
   4  -1   3       42.72       42.60      4.45 o 
   5  -1   3        5.81        5.55      3.52 o 
  -4   0   3       18.84       15.40      2.32 o 
  -3   0   3      290.10      308.31     15.26 o 
  -2   0   3      757.65      732.26     35.19 o 
   0   0   3       22.15       23.87      1.16 o 
   1   0   3      183.29      187.65      5.55 o 
   2   0   3      284.79      283.68     10.29 o 
   3   0   3      305.94      324.26     16.13 o 
  -3   1   3      183.04      183.65      8.57 o 
  -2   1   3      159.80      158.89      8.25 o 
  -1   1   3      783.68      776.55     20.63 o 
   1   1   3     1168.45     1152.86     28.39 o 
   2   1   3      170.94      160.89      5.90 o 
   3   1   3        8.57       10.53      1.36 o 
  -3   2   3      168.33      170.22      9.07 o 
  -2   2   3     1011.29      992.24     36.71 o 
  -1   2   3     1358.00     1384.53     35.11 o 
   0   2   3     1443.80     1474.54     33.12 o 
   1   2   3      438.75      437.57      9.23 o 
   2   2   3      126.49      119.39      3.71 o 
   3   2   3      282.43      271.26      9.73 o 
   4   2   3       30.22       25.89      2.73 o 
  -3   3   3       88.04       92.72      5.64 o 
  -2   3   3       85.09       82.62      3.95 o 
  -1   3   3     1177.17     1243.59     26.60 o 
   0   3   3     1361.59     1343.91     29.26 o 
   1   3   3      760.89      751.39     15.20 o 
   2   3   3      240.85      236.58      6.04 o 
   3   3   3       48.84       49.40      2.86 o 
   4   3   3       48.21       47.54      4.24 o 
  -3   4   3      237.23      231.68     14.67 o 
  -2   4   3     1070.56     1138.05     40.00 o 
  -1   4   3     1161.52     1176.18     26.21 o 
   0   4   3      194.80      192.64      5.20 o 
   1   4   3      166.54      164.86      3.69 o 
   2   4   3      104.97      106.00      3.55 o 
   3   4   3      162.05      160.00      6.49 o 
   4   4   3        0.49       -1.31      2.50 o 
  -4   5   3       31.80       37.83      4.10 o 
  -3   5   3       27.26       29.35      3.57 o 
  -2   5   3      193.70      195.77      8.45 o 
  -1   5   3      448.47      451.02     10.47 o 
   0   5   3      941.17      973.67     28.90 o 
   1   5   3      504.78      486.41     12.10 o 
   2   5   3       96.84       91.90      4.42 o 
   3   5   3        8.40        6.77      2.56 o 
   4   5   3        4.34        6.63      2.93 o 
  -4   6   3       19.42       22.67      4.27 o 
  -3   6   3      125.02      136.28      9.50 o 
  -2   6   3      404.90      398.82     21.10 o 
  -1   6   3      651.56      652.76     15.63 o 
   0   6   3      116.32      111.00      4.31 o 
   1   6   3       13.45       16.04      1.59 o 
   2   6   3       97.14       94.79      7.03 o 
   3   6   3       56.19       55.53      5.43 o 
   4   6   3        5.75        2.47      3.40 o 
  -4   7   3       40.74       42.70      4.62 o 
  -3   7   3       37.44       37.00      4.18 o 
  -2   7   3       36.19       33.96      2.89 o 
  -1   7   3      266.92      275.25      6.74 o 
   0   7   3      189.60      193.72      6.48 o 
   1   7   3      146.81      145.33      5.66 o 
   2   7   3       81.37       73.40      6.19 o 
   3   7   3       12.56       11.25      3.52 o 
   4   7   3        9.22        9.56      4.13 o 
  -3   8   3       43.42       44.07      6.73 o 
  -2   8   3      276.95      284.59     11.61 o 
  -1   8   3      356.56      355.01     13.27 o 
   0   8   3       12.59       11.73      1.97 o 
   1   8   3       10.01        5.46      3.23 o 
   2   8   3       46.56       46.61      4.65 o 
   3   8   3       28.32       30.60      4.59 o 
  -3   9   3        5.86        5.77      3.28 o 
  -2   9   3       51.14       49.40      4.05 o 
  -1   9   3       68.76       64.65      7.82 o 
   1   9   3       69.38       64.22      7.26 o 
   2   9   3       19.28       15.78      4.21 o 
   3   9   3        0.15        2.76      4.47 o 
  -2  10   3       59.09       57.65      5.78 o 
   2  10   3       13.78       16.80      4.85 o 
  -1 -11   4       32.53       31.74      4.52 o 
   0 -11   4       56.95       58.65      5.08 o 
   1 -11   4       15.24       15.82      4.32 o 
  -2 -10   4       33.23       35.07      4.14 o 
  -1 -10   4       78.75       81.28      5.77 o 
   0 -10   4       10.37       12.35      3.58 o 
   1 -10   4        8.53        8.03      3.68 o 
   2 -10   4        6.15        6.51      3.62 o 
  -3  -9   4       13.31       14.50      5.61 o 
  -2  -9   4       54.25       56.28      4.32 o 
  -1  -9   4       59.89       62.42      5.00 o 
   0  -9   4      127.24      128.55      6.42 o 
   1  -9   4       46.99       42.98      3.95 o 
   2  -9   4        3.02        1.99      3.18 o 
   3  -9   4        1.26        5.93      5.70 o 
  -3  -8   4       83.64       91.39      8.69 o 
  -2  -8   4       31.10       35.17      3.35 o 
  -1  -8   4      204.78      196.44      8.06 o 
   0  -8   4       24.89       20.68      2.94 o 
   1  -8   4       58.26       62.22      4.44 o 
   2  -8   4       45.44       47.81      4.05 o 
   3  -8   4       20.20       17.78      5.55 o 
  -3  -7   4       11.24       12.76      4.45 o 
  -2  -7   4       66.79       72.91      4.53 o 
  -1  -7   4      419.23      429.02     15.37 o 
   0  -7   4     1191.42     1133.89     41.04 o 
   1  -7   4       57.13       59.92      3.40 o 
   2  -7   4        8.12        6.46      2.49 o 
   3  -7   4        1.56        4.65      4.68 o 
  -3  -6   4      147.50      155.37      9.76 o 
  -2  -6   4      104.89      109.12      4.48 o 
  -1  -6   4      533.07      516.10     15.35 o 
   0  -6   4       84.87       83.60      3.83 o 
   1  -6   4      103.55      103.03      3.57 o 
   2  -6   4       77.46       82.64      3.22 o 
   3  -6   4       41.67       40.13      5.20 o 
  -3  -5   4       11.05        9.90      2.39 o 
  -2  -5   4      494.86      494.99     14.10 o 
  -1  -5   4      428.20      437.47     12.78 o 
   0  -5   4     1245.57     1265.01     30.49 o 
   1  -5   4      531.89      510.09     14.18 o 
   2  -5   4       50.93       48.74      2.46 o 
   3  -5   4        6.75        9.50      2.84 o 
   4  -5   4       15.68       16.88      5.11 o 
  -4  -4   4        4.30        9.15      3.46 o 
  -3  -4   4      438.49      452.30     16.55 o 
  -2  -4   4      285.81      276.82      7.88 o 
  -1  -4   4      787.78      798.07     22.06 o 
   0  -4   4       25.59       25.83      1.21 o 
   1  -4   4      533.99      524.62     13.19 o 
   2  -4   4      317.41      307.08      8.14 o 
   3  -4   4       74.67       79.59      4.92 o 
   4  -4   4        8.59        4.50      4.39 o 
  -5  -3   4        7.87        6.60      3.69 o 
  -4  -3   4       53.68       58.32      4.54 o 
  -3  -3   4       57.21       59.45      3.26 o 
  -2  -3   4      119.29      119.19      3.42 o 
  -1  -3   4     2010.67     2114.94     41.70 o 
   0  -3   4     2515.25     2660.88     65.52 o 
   1  -3   4      837.38      817.95     19.73 o 
   2  -3   4        3.91        6.84      1.45 o 
   3  -3   4        3.57        3.02      2.18 o 
   4  -3   4       16.38       18.95      4.24 o 
  -5  -2   4        6.13        4.16      3.25 o 
  -4  -2   4       76.44       77.17      4.65 o 
  -3  -2   4      408.58      424.41     12.60 o 
  -2  -2   4      487.54      485.86     11.02 o 
  -1  -2   4     1369.25     1420.30     29.19 o 
   0  -2   4      403.47      416.11      8.85 o 
   1  -2   4      426.77      409.30     10.97 o 
   2  -2   4      444.19      436.34     15.81 o 
   3  -2   4      104.11      102.48      4.84 o 
   4  -2   4        7.12        6.02      3.46 o 
  -5  -1   4       14.74       16.40      2.49 o 
  -4  -1   4       53.42       57.42      3.66 o 
  -3  -1   4       41.04       40.96      2.47 o 
  -2  -1   4      315.39      323.84      9.28 o 
  -1  -1   4      794.65      758.24     15.89 o 
   0  -1   4     2768.52     2905.80    141.34 o 
   1  -1   4     1300.16     1303.61     30.20 o 
   2  -1   4       32.12       35.88      2.74 o 
   3  -1   4        9.02       10.10      1.88 o 
   4  -1   4       27.26       24.21      3.40 o 
  -5   0   4        0.03        0.06      2.79 o 
  -4   0   4       27.27       24.93      2.85 o 
  -3   0   4      949.63      916.04     32.59 o 
  -2   0   4     1049.38     1085.76     38.49 o 
  -1   0   4     1257.56     1306.72     32.67 o 
   0   0   4       28.32       26.05      1.46 o 
   1   0   4     1339.36     1323.43     33.13 o 
   2   0   4     1009.66      991.36     28.29 o 
   3   0   4       92.84       97.39      4.43 o 
   4   0   4       10.74        6.48      2.88 o 
  -3   1   4       34.75       37.34      3.86 o 
  -2   1   4      287.73      296.48     11.39 o 
  -1   1   4      662.19      645.61     17.84 o 
   1   1   4     1139.89     1175.97     27.48 o 
   2   1   4       40.07       41.89      1.71 o 
   3   1   4        9.99       11.50      1.32 o 
  -3   2   4      425.42      422.43     15.36 o 
  -2   2   4      524.74      518.11     17.81 o 
  -1   2   4     1428.02     1471.45     32.20 o 
   0   2   4      432.47      450.04     10.80 o 
   1   2   4      475.50      463.71     10.00 o 
   2   2   4      445.00      432.43     10.88 o 
   3   2   4      104.33       99.42      3.61 o 
  -3   3   4       64.75       59.86      5.11 o 
  -2   3   4       98.85      103.49      7.40 o 
  -1   3   4     1854.75     1992.87     51.98 o 
   0   3   4     2555.65     2703.70     65.52 o 
   1   3   4      800.82      786.74     15.02 o 
   2   3   4        1.53        1.37      0.94 o 
   3   3   4       10.93        9.44      1.67 o 
   4   3   4       18.99       19.80      2.15 o 
  -4   4   4       11.57       13.86      3.20 o 
  -3   4   4      485.20      479.75     25.11 o 
  -2   4   4      238.75      221.22     14.73 o 
  -1   4   4      743.84      775.76     17.68 o 
   0   4   4       22.03       22.98      1.34 o 
   1   4   4      533.21      526.70     11.83 o 
   2   4   4      327.52      331.39      9.34 o 
   3   4   4       88.89       88.91      4.29 o 
   4   4   4        6.31        3.23      2.88 o 
  -4   5   4       44.64       50.47      4.85 o 
  -2   5   4      490.43      468.82     26.59 o 
  -1   5   4      437.93      444.84     13.59 o 
   0   5   4     1184.20     1195.05     35.88 o 
   1   5   4      497.90      481.75     14.76 o 
   2   5   4       56.11       53.51      2.87 o 
   3   5   4        3.71        2.94      1.96 o 
   4   5   4       14.77       14.44      3.43 o 
  -4   6   4       13.15       14.59      4.18 o 
  -3   6   4      142.77      145.81     10.49 o 
  -2   6   4      136.79      136.89      8.60 o 
  -1   6   4      554.62      543.66     14.26 o 
   0   6   4       99.48       98.14      3.96 o 
   2   6   4       63.17       72.09      6.65 o 
   3   6   4       40.77       39.75      4.18 o 
   4   6   4        0.67       -2.32      3.60 o 
  -4   7   4       14.97       18.48      3.06 o 
  -3   7   4       10.54       13.69      4.21 o 
  -2   7   4       72.14       78.51      7.70 o 
  -1   7   4      409.03      424.77     13.39 o 
   0   7   4     1226.42     1239.43     34.99 o 
   1   7   4       73.84       75.11      6.51 o 
   2   7   4       10.50        7.00      3.34 o 
   3   7   4        2.02        5.17      3.72 o 
   4   7   4        3.79        6.54      4.18 o 
  -3   8   4       90.71      100.09      6.23 o 
  -2   8   4       17.21       20.71      3.03 o 
  -1   8   4      175.67      185.94      8.57 o 
   0   8   4       20.96       17.06      2.43 o 
   1   8   4       46.67       52.68      5.17 o 
   2   8   4       47.91       53.18      5.20 o 
   3   8   4       19.58       18.66      4.53 o 
  -3   9   4       21.88       21.15      3.47 o 
  -2   9   4       66.31       62.94      7.29 o 
  -1   9   4       76.82       78.54      7.76 o 
   1   9   4       45.64       47.07      5.17 o 
   2   9   4        4.36        1.60      4.36 o 
   3   9   4        1.16        0.41      4.74 o 
  -1 -11   5        3.34        1.63      4.08 o 
   0 -11   5       35.24       34.80      4.66 o 
   1 -11   5       12.39       12.14      4.36 o 
  -2 -10   5       11.17       15.18      3.92 o 
  -1 -10   5        6.46        5.57      3.71 o 
   0 -10   5        7.03        7.69      3.60 o 
   1 -10   5       64.01       76.27      5.91 o 
   2 -10   5       24.60       21.21      3.96 o 
  -3  -9   5       19.63       12.79      5.72 o 
  -2  -9   5       93.74       93.55      5.99 o 
  -1  -9   5      111.13      112.98      6.26 o 
   0  -9   5      108.35      109.11      6.09 o 
   1  -9   5        2.20        2.06      3.22 o 
   2  -9   5        3.20        4.73      3.31 o 
   3  -9   5        0.36       -0.17      5.72 o 
  -3  -8   5       36.56       35.94      5.96 o 
  -2  -8   5       81.56       78.81      5.33 o 
  -1  -8   5       31.79       33.83      3.55 o 
   0  -8   5       58.99       56.24      4.45 o 
   1  -8   5      258.67      259.58     10.46 o 
   2  -8   5       51.53       51.20      4.20 o 
   3  -8   5        8.71        8.08      5.38 o 
  -3  -7   5       33.12       31.09      5.26 o 
  -2  -7   5      162.58      163.55      7.24 o 
  -1  -7   5        9.20       12.72      2.64 o 
   0  -7   5      493.78      479.03     17.73 o 
   1  -7   5      132.42      124.72      6.00 o 
   2  -7   5        1.89        2.93      2.54 o 
   3  -7   5       15.55       16.59      5.06 o 
  -3  -6   5      106.97      118.70      8.69 o 
  -2  -6   5       86.54       87.47      5.48 o 
  -1  -6   5      200.58      193.45      6.86 o 
   0  -6   5      224.09      224.57      7.76 o 
   1  -6   5      913.49      901.76     22.62 o 
   2  -6   5      159.26      160.04      5.96 o 
   3  -6   5       19.07       24.82      4.82 o 
  -3  -5   5       35.00       31.08      2.88 o 
  -2  -5   5      461.53      467.89     13.95 o 
  -1  -5   5      679.25      699.29     19.49 o 
   0  -5   5      751.56      750.29     21.62 o 
   1  -5   5       10.86       11.03      1.63 o 
   2  -5   5       74.36       80.46      3.18 o 
   3  -5   5        2.13        5.42      2.94 o 
  -4  -4   5       37.14       33.79      4.24 o 
  -3  -4   5      117.73      126.84      7.58 o 
  -2  -4   5      319.43      317.51      9.70 o 
  -1  -4   5       73.93       73.61      3.32 o 
   0  -4   5      323.56      319.01      7.50 o 
   1  -4   5      861.85      855.30     21.05 o 
   2  -4   5      425.46      411.75     10.05 o 
   3  -4   5       73.39       79.63      4.91 o 
   4  -4   5        5.73        1.71      4.42 o 
  -5  -3   5       14.11       13.37      4.01 o 
  -4  -3   5       15.17       16.24      2.66 o 
  -3  -3   5       31.44       36.51      2.27 o 
  -2  -3   5      595.47      601.86     15.15 o 
  -1  -3   5      374.25      343.74      8.01 o 
   0  -3   5     1622.30     1638.22     36.17 o 
   1  -3   5      317.04      337.31      8.36 o 
   2  -3   5       44.05       44.05      2.09 o 
   3  -3   5       92.49       99.14      5.36 o 
   4  -3   5       20.87       21.36      4.59 o 
  -5  -2   5        0.59        2.69      2.71 o 
  -4  -2   5       61.42       65.75      4.69 o 
  -3  -2   5      432.38      422.92     12.59 o 
  -2  -2   5      375.54      371.87      9.57 o 
  -1  -2   5       91.71      101.68      2.71 o 
   0  -2   5      913.60      955.24     17.84 o 
   1  -2   5     1638.24     1665.13     40.69 o 
   2  -2   5      440.39      437.49     10.74 o 
   3  -2   5       16.63       18.16      2.41 o 
   4  -2   5        2.68       -0.29      3.72 o 
  -5  -1   5        6.30        8.87      2.55 o 
  -4  -1   5       12.07       12.73      2.22 o 
  -3  -1   5       11.08       12.09      1.88 o 
  -2  -1   5     1196.07     1200.83     30.44 o 
  -1  -1   5     1590.55     1593.97     35.05 o 
   0  -1   5     2180.78     2217.96     49.20 o 
   1  -1   5       18.11       17.05      1.04 o 
   2  -1   5       98.35       98.27      3.19 o 
   3  -1   5      141.65      143.96      6.24 o 
   4  -1   5       24.75       21.91      3.69 o 
  -5   0   5        1.12        1.29      2.25 o 
  -4   0   5       61.04       60.51      3.80 o 
  -3   0   5      126.66      118.35      7.58 o 
  -2   0   5      911.19      889.18     31.74 o 
  -1   0   5       32.07       33.34      1.75 o 
   0   0   5       74.50       72.12      2.23 o 
   1   0   5      935.63      919.79     23.18 o 
   2   0   5      503.19      498.09     12.42 o 
   3   0   5      135.54      134.70      5.81 o 
   4   0   5        0.88       -0.35      3.17 o 
  -5   1   5        6.99        8.64      2.23 o 
  -4   1   5       15.98       17.06      2.93 o 
  -3   1   5       13.41       11.22      2.41 o 
  -2   1   5     1314.51     1310.16     43.90 o 
  -1   1   5     1504.75     1542.24     39.42 o 
   0   1   5     2207.22     2198.27     62.86 o 
   1   1   5        3.58        2.89      0.76 o 
   2   1   5      117.77      122.56      3.30 o 
   3   1   5      143.08      146.66      6.94 o 
   4   1   5       21.44       22.52      3.52 o 
  -4   2   5       64.64       65.67      5.67 o 
  -3   2   5      435.05      417.19     22.81 o 
  -2   2   5      387.55      383.49     15.10 o 
  -1   2   5      112.19      127.37      3.39 o 
   0   2   5      711.25      755.76     21.66 o 
   1   2   5     1650.03     1658.88     37.04 o 
   2   2   5      426.94      419.05     10.83 o 
   3   2   5       16.87       15.19      1.63 o 
   4   2   5        3.04        1.69      3.08 o 
  -4   3   5        8.04        8.34      3.11 o 
  -3   3   5       34.48       40.77      3.69 o 
  -2   3   5      608.08      609.23     32.37 o 
  -1   3   5      386.58      359.74      9.22 o 
   0   3   5     1622.27     1666.87     40.67 o 
   1   3   5      300.58      313.88      7.56 o 
   2   3   5       44.28       44.70      2.15 o 
   3   3   5       96.70      101.87      3.90 o 
   4   3   5       27.50       25.66      2.56 o 
  -4   4   5       24.05       24.41      3.89 o 
  -3   4   5      152.90      161.53      9.21 o 
  -2   4   5      372.35      355.87     18.25 o 
  -1   4   5       92.39       90.98      3.58 o 
   0   4   5      335.08      334.62      9.88 o 
   1   4   5      825.22      844.09     17.42 o 
   2   4   5      378.00      372.82     10.09 o 
   3   4   5       72.88       69.54      3.43 o 
   4   4   5        6.60        3.53      2.34 o 
  -4   5   5       22.32       26.01      4.13 o 
  -3   5   5       20.75       18.19      3.75 o 
  -2   5   5      525.83      521.85     26.44 o 
  -1   5   5      648.05      668.98     20.71 o 
   0   5   5      737.89      731.61     27.12 o 
   1   5   5       20.91       20.03      1.34 o 
   2   5   5       89.21       94.68      4.66 o 
   3   5   5        2.54        4.85      3.14 o 
   4   5   5        9.78        7.89      2.62 o 
  -4   6   5       18.90       22.32      4.47 o 
  -3   6   5      108.86      117.60      9.33 o 
  -1   6   5      238.89      234.67      7.37 o 
   0   6   5      168.62      180.31      5.78 o 
   1   6   5      925.51      913.07     26.61 o 
   2   6   5      184.85      188.12     10.20 o 
   3   6   5       20.41       17.61      3.86 o 
   4   6   5        1.95        0.61      2.83 o 
  -4   7   5        8.72        9.94      4.74 o 
  -3   7   5       27.22       31.27      4.91 o 
  -2   7   5      169.31      181.73     11.62 o 
  -1   7   5       16.36       17.58      2.47 o 
   0   7   5      484.74      497.65     13.11 o 
   1   7   5      129.05      134.60      8.80 o 
   2   7   5        1.80        1.08      3.40 o 
   3   7   5       13.47       12.87      4.13 o 
  -3   8   5       36.72       38.60      3.94 o 
  -2   8   5       90.30       98.71      6.08 o 
  -1   8   5       45.90       46.43      3.40 o 
   1   8   5      272.83      279.80     15.20 o 
   2   8   5       42.94       45.04      5.14 o 
   3   8   5       10.93       10.05      4.53 o 
  -3   9   5       12.41       11.22      4.53 o 
  -2   9   5       97.51      106.85      8.95 o 
   2   9   5        2.20       -1.60      4.39 o 
   3   9   5        1.98       -0.41      5.00 o 
  -1 -11   6       36.16       45.82      7.12 o 
   0 -11   6        2.60        0.66      4.19 o 
  -2 -10   6       33.53       38.00      4.45 o 
  -1 -10   6        8.54        8.38      3.86 o 
   0 -10   6       33.35       33.07      4.37 o 
   1 -10   6       19.11       22.58      4.32 o 
   2 -10   6        9.98        8.25      6.22 o 
  -3  -9   6       20.16       24.93      6.25 o 
  -2  -9   6       34.60       38.27      4.05 o 
  -1  -9   6       94.26       95.01      5.99 o 
   0  -9   6       10.39        9.30      3.37 o 
   1  -9   6        8.56        6.09      3.49 o 
   2  -9   6       68.62       74.36      5.56 o 
  -3  -8   6       36.22       43.41      6.16 o 
  -2  -8   6       77.78       74.37      8.41 o 
  -1  -8   6       67.90       69.05      5.00 o 
   0  -8   6       33.09       37.66      3.64 o 
   1  -8   6      135.91      133.92      6.70 o 
   2  -8   6       54.52       55.43      4.48 o 
   3  -8   6        3.14        2.32      5.46 o 
  -3  -7   6       37.84       44.26      5.67 o 
  -2  -7   6      119.72      120.72      6.13 o 
  -1  -7   6      319.46      305.38     11.36 o 
   0  -7   6       79.09       70.31      4.78 o 
   1  -7   6        9.57       11.25      2.85 o 
   2  -7   6       48.99       52.24      4.15 o 
   3  -7   6       21.19       27.52      5.61 o 
  -3  -6   6       72.72       75.14      7.64 o 
  -2  -6   6      236.95      227.79      8.86 o 
  -1  -6   6       98.05      104.28      5.58 o 
   0  -6   6      195.62      208.48      7.44 o 
   1  -6   6      390.86      388.65     11.36 o 
   2  -6   6      108.39      104.20      5.37 o 
   3  -6   6        6.17        2.99      4.59 o 
  -3  -5   6       78.88       83.14      7.15 o 
  -2  -5   6      101.05      102.84      4.27 o 
  -1  -5   6      532.77      527.41     16.27 o 
   0  -5   6       60.96       63.85      3.40 o 
   1  -5   6       22.70       21.75      1.92 o 
   2  -5   6      361.58      365.70     10.98 o 
   3  -5   6       84.84       93.46      5.97 o 
  -3  -4   6      170.41      176.14      6.23 o 
  -2  -4   6       64.09       58.07      2.85 o 
  -1  -4   6      223.96      221.43      6.90 o 
   0  -4   6      294.71      296.97      9.18 o 
   1  -4   6      535.02      533.61     14.05 o 
   2  -4   6      158.00      158.10      4.83 o 
   3  -4   6       50.38       50.20      3.77 o 
  -4  -3   6        9.47        9.46      2.72 o 
  -3  -3   6       35.46       38.82      2.45 o 
  -2  -3   6      536.33      540.98     13.86 o 
  -1  -3   6     1081.71     1091.04     27.04 o 
   1  -3   6      102.23      103.95      3.38 o 
   2  -3   6      116.69      116.26      3.65 o 
   3  -3   6       83.41       93.41      5.12 o 
   4  -3   6       28.12       29.84      5.09 o 
  -5  -2   6       10.18       12.83      3.02 o 
  -4  -2   6       49.91       49.68      3.77 o 
  -3  -2   6      208.09      216.61      7.02 o 
  -2  -2   6      216.58      212.21      5.83 o 
  -1  -2   6      283.19      300.50      7.53 o 
   0  -2   6      885.26      864.02     17.63 o 
   1  -2   6      878.12      872.81     20.63 o 
   2  -2   6      220.74      223.29      5.73 o 
   3  -2   6        5.32        3.52      2.38 o 
   4  -2   6       23.58       23.25      4.65 o 
  -5  -1   6        5.18        4.54      2.93 o 
  -4  -1   6        6.21        6.00      2.30 o 
  -3  -1   6       95.58       93.18      4.89 o 
  -2  -1   6      513.36      486.70     14.13 o 
  -1  -1   6     1866.06     1845.39     43.29 o 
   0  -1   6      292.82      311.04      7.15 o 
   1  -1   6      112.83      118.80      3.22 o 
   2  -1   6      269.39      280.68      7.14 o 
   3  -1   6       94.99      102.37      5.38 o 
   4  -1   6       21.44       15.92      3.95 o 
  -5   0   6       14.07       11.26      2.60 o 
  -4   0   6       66.49       61.57      4.17 o 
  -3   0   6      210.00      207.33     12.18 o 
  -2   0   6       29.04       27.24      2.30 o 
  -1   0   6      644.81      661.98     16.83 o 
   0   0   6      272.73      249.46      5.92 o 
   1   0   6     1266.88     1257.37     31.62 o 
   2   0   6       25.68       25.44      1.78 o 
   3   0   6        0.26        1.48      2.13 o 
   4   0   6        4.22        5.23      3.75 o 
  -5   1   6        5.46        6.31      2.46 o 
  -4   1   6        5.57        6.94      3.14 o 
  -3   1   6       89.92       92.17      6.94 o 
  -2   1   6      488.36      460.69     25.92 o 
  -1   1   6     2059.36     2062.33     48.71 o 
   0   1   6      300.58      300.17      8.02 o 
   1   1   6      108.83      118.15      3.60 o 
   2   1   6      255.61      264.15      8.31 o 
   3   1   6      109.17      112.70      5.18 o 
   4   1   6       22.97       21.47      3.86 o 
  -5   2   6        9.03        9.62      3.66 o 
  -4   2   6       50.52       53.00      5.72 o 
  -3   2   6      195.42      197.36     12.35 o 
  -2   2   6      218.70      217.35     12.35 o 
  -1   2   6      336.37      348.44      8.51 o 
   0   2   6      876.41      860.70     21.46 o 
   1   2   6      804.73      799.17     18.74 o 
   2   2   6      201.50      202.50      5.77 o 
   3   2   6        4.01        1.32      1.66 o 
   4   2   6       23.77       25.86      4.04 o 
  -4   3   6        6.40        3.92      3.28 o 
  -3   3   6       37.82       39.55      4.01 o 
  -2   3   6      563.69      571.54     29.58 o 
  -1   3   6     1093.59     1088.44     27.68 o 
   0   3   6       40.45       39.73      3.21 o 
   1   3   6       97.24      100.31      3.02 o 
   2   3   6      111.62      115.13      3.68 o 
   3   3   6       70.65       74.74      3.67 o 
   4   3   6       25.54       23.22      4.01 o 
  -4   4   6       51.91       50.18      5.00 o 
  -3   4   6      143.44      150.55     10.95 o 
  -2   4   6       63.98       61.37      6.25 o 
  -1   4   6      227.05      221.57      7.32 o 
   0   4   6      285.00      292.54      9.10 o 
   1   4   6      563.39      575.12     12.83 o 
   2   4   6      170.89      169.05      4.85 o 
   3   4   6       43.97       42.58      2.84 o 
   4   4   6        5.00        5.01      2.68 o 
  -4   5   6        8.61       10.87      4.18 o 
  -3   5   6       61.81       63.43      7.50 o 
  -2   5   6      100.97      105.83      8.11 o 
  -1   5   6      596.92      602.42     17.35 o 
   0   5   6       79.10       73.80      3.06 o 
   1   5   6       19.96       19.90      1.41 o 
   2   5   6      348.99      348.48     10.99 o 
   3   5   6       89.58       91.53      5.16 o 
   4   5   6        4.12        1.27      2.83 o 
  -4   6   6       42.05       47.16      5.70 o 
  -3   6   6       74.04       72.99      8.08 o 
  -2   6   6      212.21      208.11     13.86 o 
  -1   6   6      131.15      135.25      6.29 o 
   0   6   6      222.08      239.54      7.69 o 
   1   6   6      321.00      335.16     15.10 o 
   2   6   6      108.82      111.70      4.64 o 
   3   6   6        7.06        4.98      2.74 o 
  -4   7   6       11.46        8.08      5.06 o 
  -3   7   6       32.89       39.26      5.43 o 
  -2   7   6      114.90      125.47     10.11 o 
  -1   7   6      287.53      285.50     17.75 o 
   0   7   6       96.58       98.53      5.45 o 
   1   7   6        9.15        9.20      2.55 o 
   2   7   6       54.18       58.83      4.22 o 
   3   7   6       22.01       21.62      4.68 o 
  -3   8   6       31.47       34.58      5.75 o 
  -2   8   6       71.23       71.80      9.15 o 
  -1   8   6       68.95       82.47      7.56 o 
   2   8   6       58.71       56.31      5.78 o 
   3   8   6        2.42        1.69      4.71 o 
  -3   9   6       17.38       15.31      4.71 o 
  -2   9   6       27.18       23.65      4.85 o 
   2   9   6       68.73       77.44      9.30 o 
  -2 -10   7       17.80       21.47      4.37 o 
  -1 -10   7        7.65        9.32      4.06 o 
   0 -10   7       35.71       39.15      4.73 o 
   1 -10   7        4.91        6.74      6.55 o 
  -2  -9   7       62.90       64.21      9.31 o 
  -1  -9   7       69.91       65.72      5.48 o 
   0  -9   7       13.48        6.59      3.58 o 
   1  -9   7       11.21       11.51      3.86 o 
   2  -9   7        3.13        3.77      3.67 o 
  -3  -8   7       37.04       37.92      6.39 o 
  -2  -8   7       32.02       33.38      3.84 o 
  -1  -8   7       43.75       44.94      3.99 o 
   0  -8   7      237.53      236.21      9.73 o 
   1  -8   7       11.61       13.52      3.43 o 
   2  -8   7        2.08        3.24      3.32 o 
   3  -8   7        2.03        8.40      6.19 o 
  -3  -7   7       63.97       68.20      7.99 o 
  -2  -7   7      111.77      112.79      6.05 o 
  -1  -7   7      320.40      308.78     11.86 o 
   0  -7   7       14.15       12.49      2.94 o 
   1  -7   7       45.97       48.64      3.93 o 
   2  -7   7       64.47       66.23      4.94 o 
   3  -7   7       11.88       19.56      5.93 o 
  -3  -6   7       59.21       60.56      6.31 o 
  -2  -6   7       62.67       59.98      4.58 o 
  -1  -6   7       77.94       79.14      4.52 o 
   0  -6   7      303.04      300.57     10.28 o 
   1  -6   7       29.88       34.14      3.28 o 
   2  -6   7       22.61       22.50      3.43 o 
   3  -6   7       13.45       14.18      5.35 o 
  -3  -5   7      111.97      113.88      8.83 o 
  -2  -5   7      334.21      330.59     12.25 o 
  -1  -5   7      295.65      291.77      8.73 o 
   0  -5   7       35.59       33.72      2.75 o 
   1  -5   7       21.19       19.15      2.06 o 
   2  -5   7       45.81       44.94      2.94 o 
   3  -5   7       76.96       85.17      8.17 o 
  -4  -4   7       98.12      104.38      9.27 o 
  -3  -4   7       74.94       74.72      4.32 o 
  -2  -4   7       19.10       18.22      1.74 o 
  -1  -4   7      168.32      166.07      4.85 o 
   0  -4   7      925.46      913.83     26.74 o 
   1  -4   7       56.76       57.22      2.95 o 
   2  -4   7       55.82       53.12      3.43 o 
   3  -4   7       27.94       32.24      3.65 o 
  -4  -3   7       38.44       39.52      3.60 o 
  -3  -3   7       84.86       83.87      4.44 o 
  -2  -3   7      606.34      603.97     15.18 o 
  -1  -3   7      560.20      567.04     14.79 o 
   0  -3   7       70.41       73.32      2.85 o 
   1  -3   7      183.54      186.73      5.47 o 
   2  -3   7      181.02      182.77      5.08 o 
   3  -3   7       40.43       42.72      3.58 o 
   4  -3   7       10.35       13.22      5.03 o 
  -4  -2   7       40.40       39.23      3.37 o 
  -3  -2   7      106.76      109.53      4.62 o 
  -2  -2   7        9.74        9.59      1.43 o 
  -1  -2   7      304.11      300.83      8.77 o 
   0  -2   7      982.45      994.79     20.97 o 
   1  -2   7      282.93      278.01      7.90 o 
   2  -2   7       97.43       94.22      3.35 o 
   3  -2   7        3.04        3.83      2.68 o 
   4  -2   7        1.60        2.35      4.59 o 
  -4  -1   7       33.49       28.38      2.95 o 
  -3  -1   7      162.24      157.71      7.14 o 
  -2  -1   7      788.44      755.79     22.08 o 
  -1  -1   7      745.08      741.41     19.04 o 
   0  -1   7        0.05       -0.82      0.93 o 
   1  -1   7       40.38       36.52      1.93 o 
   2  -1   7      165.32      170.13      4.81 o 
   3  -1   7       44.67       47.83      3.70 o 
   4  -1   7        1.40        0.93      4.04 o 
  -4   0   7       90.77       85.49      5.11 o 
  -3   0   7       72.33       70.64      6.51 o 
  -2   0   7        0.22       -0.27      1.76 o 
  -1   0   7      341.39      326.45     10.15 o 
   0   0   7     1864.26     1834.58     41.01 o 
   1   0   7      301.30      304.49      8.15 o 
   2   0   7      158.92      160.50      4.68 o 
   3   0   7       20.39       22.96      2.77 o 
   4   0   7       14.98       16.16      4.27 o 
  -4   1   7       32.30       33.53      4.18 o 
  -3   1   7      159.69      164.76     10.26 o 
  -2   1   7      773.71      759.87     27.31 o 
  -1   1   7      743.70      746.95     22.26 o 
   0   1   7        2.07        1.84      1.05 o 
   1   1   7       26.56       24.50      1.56 o 
   2   1   7      154.79      161.99      5.60 o 
   3   1   7       34.01       36.86      3.14 o 
   4   1   7        2.58        3.49      3.98 o 
  -4   2   7       37.66       38.91      4.47 o 
  -3   2   7      101.05      101.91      7.82 o 
  -2   2   7        5.16        5.23      2.73 o 
  -1   2   7      275.54      265.97      8.94 o 
   0   2   7     1083.66     1090.37     30.56 o 
   1   2   7      322.63      318.38      7.20 o 
   2   2   7       98.54       99.12      3.44 o 
   3   2   7        2.56        5.70      1.72 o 
   4   2   7        1.89        4.74      3.95 o 
  -4   3   7       43.74       44.63      4.68 o 
  -3   3   7      108.06      109.69      7.56 o 
  -2   3   7      573.90      571.80     32.31 o 
  -1   3   7      595.54      604.10     17.67 o 
   0   3   7       58.05       60.14      2.83 o 
   1   3   7      198.15      197.68      5.58 o 
   2   3   7      161.48      163.66      5.09 o 
   3   3   7       40.94       40.40      2.72 o 
   4   3   7        6.64        7.67      4.16 o 
  -4   4   7       98.63      104.81      8.48 o 
  -3   4   7       78.63       77.96      7.58 o 
  -2   4   7       13.03       12.55      3.46 o 
  -1   4   7      163.62      154.06      4.90 o 
   0   4   7      943.75      929.11     23.64 o 
   1   4   7       43.66       41.89      2.38 o 
   2   4   7       69.27       63.32      3.44 o 
   3   4   7       24.46       24.88      2.98 o 
   4   4   7       14.10       11.49      2.96 o 
  -4   5   7       13.15       14.70      4.53 o 
  -3   5   7      110.31      117.19      9.30 o 
  -2   5   7      320.40      327.43     18.97 o 
  -1   5   7      267.28      269.44      9.25 o 
   0   5   7       45.65       42.36      2.31 o 
   1   5   7       27.65       29.10      2.12 o 
   2   5   7       31.99       34.64      2.55 o 
   3   5   7       78.45       77.37      5.08 o 
   4   5   7        9.66        6.43      3.14 o 
  -4   6   7       38.22       46.87      5.93 o 
  -3   6   7       55.84       62.79      8.22 o 
  -2   6   7       60.27       61.72      7.70 o 
  -1   6   7       46.74       49.28      5.55 o 
   0   6   7      340.54      353.69     10.69 o 
   1   6   7       45.65       43.89      2.66 o 
   2   6   7       19.11       18.33      2.38 o 
   3   6   7       13.34       14.59      3.09 o 
  -3   7   7       67.86       73.20      9.21 o 
  -2   7   7      101.92      105.51     10.05 o 
  -1   7   7      320.26      313.19     18.57 o 
   1   7   7       54.82       58.78      7.06 o 
   2   7   7       58.72       66.75      8.19 o 
   3   7   7       12.50       13.51      4.65 o 
   1   8   7        1.79        3.37      4.13 o 
   2   8   7        4.51        1.57      4.47 o 
   3   8   7        1.43       -3.37      4.77 o 
  -1 -10   8       72.65       74.12      5.96 o 
   0 -10   8       42.61       43.50      4.94 o 
   1 -10   8       12.76       15.57      4.59 o 
  -2  -9   8       38.71       39.40      4.57 o 
  -1  -9   8       23.64       20.36      4.08 o 
   0  -9   8        0.15        1.35      4.68 o 
   1  -9   8       34.19       40.80      4.73 o 
   2  -9   8        5.36        8.11      6.42 o 
  -3  -8   8       18.90       18.48      5.99 o 
  -2  -8   8       42.18       42.88      4.27 o 
  -1  -8   8       95.87       93.63      5.94 o 
   0  -8   8      107.39      101.84      6.04 o 
   1  -8   8       94.93       86.46      6.02 o 
   2  -8   8        1.73        2.21      3.68 o 
  -3  -7   8      110.34      126.98     10.29 o 
  -2  -7   8      125.03      127.69      6.79 o 
  -1  -7   8       40.96       37.06      3.74 o 
   0  -7   8       47.54       46.25      3.89 o 
   1  -7   8       56.43       56.69      4.67 o 
   2  -7   8       20.57       21.11      4.39 o 
   3  -7   8        6.14       17.84      6.22 o 
  -3  -6   8       22.18       22.81      5.38 o 
  -2  -6   8       51.02       51.21      3.90 o 
  -1  -6   8      177.04      173.67      7.60 o 
   0  -6   8      282.61      280.97     10.77 o 
   1  -6   8       42.50       41.22      3.70 o 
   2  -6   8        0.55       -0.38      2.95 o 
   3  -6   8        0.52        0.70      5.43 o 
  -3  -5   8      142.64      156.56     10.78 o 
  -2  -5   8      196.09      208.69      8.59 o 
  -1  -5   8       92.98       87.04      4.94 o 
   0  -5   8       37.40       40.42      3.13 o 
   1  -5   8      206.32      198.44      8.43 o 
   2  -5   8       24.51       28.15      3.14 o 
   3  -5   8        4.30        4.77      4.94 o 
  -4  -4   8       40.84       40.57      5.87 o 
  -3  -4   8       12.41       10.82      3.17 o 
  -2  -4   8       50.76       56.63      3.62 o 
  -1  -4   8      580.36      573.74     14.78 o 
   0  -4   8      370.01      368.33     11.21 o 
   1  -4   8      199.70      200.20      8.40 o 
   2  -4   8       15.42       14.04      2.29 o 
   3  -4   8       10.03       10.32      4.71 o 
  -4  -3   8       56.36       54.34      5.93 o 
  -3  -3   8      306.86      321.38     10.23 o 
  -2  -3   8      334.08      333.26      9.19 o 
  -1  -3   8      185.88      177.89      5.19 o 
   0  -3   8       28.13       31.03      1.86 o 
   1  -3   8      270.33      263.53      8.47 o 
   2  -3   8       71.12       74.07      3.92 o 
   3  -3   8       47.30       51.36      4.05 o 
  -4  -2   8       45.09       44.72      3.70 o 
  -3  -2   8       75.56       74.53      4.21 o 
  -2  -2   8       77.55       79.71      4.07 o 
  -1  -2   8      582.48      568.28     16.78 o 
   0  -2   8      869.87      870.56     22.44 o 
   1  -2   8      169.02      176.14      5.16 o 
   2  -2   8        1.47       -0.44      1.49 o 
   3  -2   8        8.71       10.93      3.07 o 
  -4  -1   8       26.58       26.69      3.15 o 
  -3  -1   8      265.43      270.10     10.78 o 
  -2  -1   8      352.94      346.25     10.04 o 
  -1  -1   8      313.72      306.44      9.48 o 
   0  -1   8       30.62       29.31      1.65 o 
   1  -1   8      379.33      377.36     11.38 o 
   2  -1   8      107.55      111.75      3.94 o 
   3  -1   8       48.50       48.04      7.13 o 
   4  -1   8        0.80        0.81      4.50 o 
  -4   0   8       37.64       33.57      3.18 o 
  -3   0   8        1.63       -0.21      2.21 o 
  -2   0   8      165.26      167.02      7.09 o 
  -1   0   8     1191.73     1172.44     34.84 o 
   0   0   8     1133.69     1118.80     28.50 o 
   1   0   8      164.84      168.04      5.05 o 
   2   0   8       15.90       16.05      1.69 o 
   3   0   8        3.21        5.19      2.78 o 
   4   0   8        4.02        4.74      4.59 o 
  -4   1   8       34.31       33.74      4.50 o 
  -3   1   8      260.66      255.71     15.66 o 
  -2   1   8      297.71      290.22     12.28 o 
  -1   1   8      308.94      307.89      9.73 o 
   0   1   8       21.33       20.25      1.85 o 
   1   1   8      386.25      372.11     11.68 o 
   2   1   8      114.20      122.74      4.64 o 
   3   1   8       45.93       41.37      3.97 o 
   4   1   8        0.40        2.53      4.42 o 
  -4   2   8       41.77       42.86      5.14 o 
  -3   2   8       90.19       89.21      7.32 o 
  -2   2   8      103.09      109.73      4.98 o 
  -1   2   8      572.70      562.38     17.22 o 
   0   2   8      891.61      890.51     26.34 o 
   1   2   8      171.51      174.37      6.14 o 
   2   2   8        1.62        2.22      1.73 o 
   3   2   8        7.10       11.91      2.08 o 
   4   2   8        2.38       -0.73      4.27 o 
  -4   3   8       45.21       42.72      5.38 o 
  -3   3   8      297.17      299.50     18.16 o 
  -2   3   8      387.00      381.07     19.47 o 
  -1   3   8      168.71      166.72      6.16 o 
   0   3   8       18.07       19.65      1.65 o 
   1   3   8      275.25      267.20      7.45 o 
   2   3   8       83.96       87.68      3.94 o 
   3   3   8       47.76       43.35      5.11 o 
   4   3   8        3.02        1.95      4.45 o 
  -4   4   8       30.91       33.24      5.00 o 
  -3   4   8       10.41       15.05      4.16 o 
  -2   4   8       52.19       54.37      6.77 o 
  -1   4   8      592.52      577.27     15.09 o 
   0   4   8      359.06      361.72      9.90 o 
   1   4   8      207.33      216.85      6.29 o 
   2   4   8       14.87       16.98      2.25 o 
   3   4   8        5.90        5.77      2.79 o 
   4   4   8        8.39        8.14      4.74 o 
  -4   5   8       33.11       41.15      5.61 o 
  -3   5   8      141.18      155.98     11.54 o 
  -2   5   8      193.72      202.80     13.45 o 
  -1   5   8       88.60       83.92      7.79 o 
   0   5   8       25.74       24.56      1.98 o 
   1   5   8      218.98      214.47      7.16 o 
   2   5   8       20.05       24.38      2.90 o 
   3   5   8        4.24        4.19      2.99 o 
  -4   6   8       31.10       34.46      5.90 o 
  -3   6   8       26.67       30.74      5.17 o 
  -2   6   8       54.37       56.95      5.78 o 
  -1   6   8      172.12      185.65     12.55 o 
   0   6   8      264.28      269.92     15.52 o 
   1   6   8       49.65       47.87      3.60 o 
   2   6   8        0.52       -0.66      2.90 o 
   3   6   8        0.51        0.64      4.36 o 
  -3   7   8      113.93      126.05     11.57 o 
  -2   7   8      136.75      150.49     11.48 o 
   1   7   8       57.96       71.66      7.61 o 
   2   7   8       27.31       29.44      4.94 o 
   3   7   8        6.15        6.57      4.88 o 
   2   8   8        1.65       -1.89      4.71 o 
   0 -10   9       13.65       23.71      6.74 o 
  -2  -9   9       19.86       22.76      4.49 o 
  -1  -9   9       15.86       15.25      4.17 o 
   0  -9   9       62.63       63.89      5.26 o 
   1  -9   9       27.64       30.94      5.24 o 
  -2  -8   9       54.77       53.18      4.71 o 
  -1  -8   9       69.83       77.55      5.77 o 
   0  -8   9       36.67       36.13      4.18 o 
   1  -8   9        0.98       -1.34      3.72 o 
   2  -8   9        0.18        2.74      3.78 o 
  -3  -7   9       38.46       38.71      6.39 o 
  -2  -7   9       68.16       69.94      5.59 o 
  -1  -7   9       32.03       33.87      3.87 o 
   0  -7   9       42.33       45.37      4.07 o 
   1  -7   9       53.27       54.09      4.39 o 
   2  -7   9       42.03       39.58      4.12 o 
  -3  -6   9       25.48       28.97      5.64 o 
  -2  -6   9      245.61      254.50     10.46 o 
  -1  -6   9      188.86      174.98      7.76 o 
   0  -6   9       85.27       86.04      5.17 o 
   1  -6   9       26.31       25.97      3.51 o 
   2  -6   9       11.82       13.22      3.33 o 
   3  -6   9       10.60       17.46      5.84 o 
  -3  -5   9      162.12      172.58     11.88 o 
  -2  -5   9       58.75       61.49      4.56 o 
  -1  -5   9        2.24        3.61      2.76 o 
   0  -5   9       94.70       94.66      5.50 o 
   1  -5   9      145.51      142.56      6.57 o 
   2  -5   9       61.04       53.98      4.37 o 
   3  -5   9        4.52        4.36      5.35 o 
  -3  -4   9       23.37       26.49      4.61 o 
  -2  -4   9      182.95      187.59      6.73 o 
  -1  -4   9      216.26      230.00      8.02 o 
   0  -4   9      349.30      343.83     10.72 o 
   1  -4   9       49.39       47.37      3.81 o 
   2  -4   9       27.49       25.93      3.19 o 
   3  -4   9        5.67        4.53      5.09 o 
  -4  -3   9        5.93        6.74      5.00 o 
  -3  -3   9      198.30      198.74      6.67 o 
  -2  -3   9       55.39       55.94      3.56 o 
  -1  -3   9       37.90       33.57      2.10 o 
   0  -3   9      186.69      173.81      5.49 o 
   1  -3   9      239.94      237.01      9.67 o 
   2  -3   9      112.23      112.98      4.99 o 
   3  -3   9        6.88       12.26      4.91 o 
  -4  -2   9       24.17       20.78      5.17 o 
  -3  -2   9       25.62       27.44      2.00 o 
  -2  -2   9      767.99      780.23     22.67 o 
  -1  -2   9      541.29      543.40     16.21 o 
   0  -2   9      272.61      268.75      7.66 o 
   1  -2   9       44.81       45.33      2.97 o 
   2  -2   9       23.68       24.19      2.49 o 
   3  -2   9        7.66        6.86      4.68 o 
  -4  -1   9       18.60       19.24      4.71 o 
  -3  -1   9      186.37      195.68      8.84 o 
  -2  -1   9       31.81       31.86      2.40 o 
  -1  -1   9      129.78      127.20      4.93 o 
   0  -1   9      268.84      261.21      8.86 o 
   1  -1   9      530.50      533.85     20.17 o 
   2  -1   9      115.62      123.35      4.96 o 
   3  -1   9       12.08       12.58      3.28 o 
  -4   0   9        1.59       -0.33      2.85 o 
  -3   0   9        5.69        6.58      3.04 o 
  -2   0   9      259.96      252.35      8.18 o 
  -1   0   9      195.29      193.16      6.57 o 
   0   0   9     1111.55     1129.60     33.72 o 
   1   0   9       78.26       79.79      4.91 o 
   2   0   9       34.40       34.42      2.65 o 
   3   0   9       11.46       15.11      3.25 o 
  -4   1   9       14.12       17.04      2.92 o 
  -3   1   9      201.43      205.35     12.76 o 
  -2   1   9       60.95       55.04      6.13 o 
  -1   1   9      134.75      129.24      6.05 o 
   0   1   9      295.56      282.10      8.90 o 
   1   1   9      508.10      513.81     19.47 o 
   2   1   9      115.00      114.13      6.09 o 
   3   1   9       13.57       13.69      3.12 o 
  -4   2   9       22.99       24.73      4.79 o 
  -3   2   9       15.44       18.02      4.39 o 
  -2   2   9      757.47      750.88     27.98 o 
  -1   2   9      557.62      538.38     20.05 o 
   0   2   9      280.63      281.44      9.01 o 
   1   2   9       47.33       45.97      3.38 o 
   2   2   9       19.33       20.65      2.98 o 
   3   2   9        9.90       16.76      2.40 o 
  -4   3   9        7.85        6.92      4.47 o 
  -3   3   9      157.32      160.95     12.52 o 
  -1   3   9       35.45       32.15      3.02 o 
   0   3   9      192.58      181.71      6.43 o 
   1   3   9      253.72      256.18      8.19 o 
   2   3   9      120.23      124.58      6.28 o 
   3   3   9        5.79        6.45      4.36 o 
  -4   4   9       27.07       32.49      5.38 o 
  -3   4   9       28.56       27.34      4.68 o 
  -2   4   9      176.41      187.86     12.35 o 
  -1   4   9      248.28      261.70     10.10 o 
   0   4   9      340.37      340.68      9.45 o 
   1   4   9       50.57       47.40      4.48 o 
   2   4   9       26.77       26.91      2.60 o 
   3   4   9        7.58        9.68      4.24 o 
  -4   5   9       32.96       37.19      5.58 o 
  -3   5   9      162.86      176.93     12.44 o 
  -2   5   9       62.60       64.83      7.93 o 
  -1   5   9        0.45        2.27      3.84 o 
   0   5   9      113.31      117.80      6.02 o 
   1   5   9      127.80      133.77      6.87 o 
   2   5   9       68.72       71.85      5.22 o 
   3   5   9        2.87        4.53      4.47 o 
  -3   6   9       22.31       27.98      5.49 o 
  -2   6   9      241.64      260.19     16.10 o 
   0   6   9       81.73       69.07      7.47 o 
   1   6   9       29.28       26.29      3.45 o 
   2   6   9       11.51       11.87      3.43 o 
   3   6   9       10.94       14.12      5.03 o 
   2   7   9       38.08       36.90      4.06 o 
  -1  -9  10       13.05       17.21      4.44 o 
   0  -9  10       21.45       25.66      4.71 o 
   1  -9  10       16.00       22.32      6.68 o 
  -2  -8  10       54.37       52.47      5.01 o 
  -1  -8  10       63.71       62.73      5.12 o 
   0  -8  10       23.12       24.30      7.57 o 
   1  -8  10       12.25        7.22      4.14 o 
  -3  -7  10        9.12       11.68      6.07 o 
  -2  -7  10       17.38       22.43      4.08 o 
  -1  -7  10       52.33       55.72      5.51 o 
   0  -7  10       32.39       34.07      4.11 o 
   1  -7  10       35.42       38.81      4.36 o 
   2  -7  10        0.07        0.59      3.71 o 
  -3  -6  10       26.28       38.01      6.28 o 
  -2  -6  10      104.28      113.88      6.63 o 
  -1  -6  10      166.26      163.44      7.71 o 
   0  -6  10       76.03       73.21      5.11 o 
   1  -6  10        1.93        6.89      3.44 o 
   2  -6  10       17.44       21.10      4.72 o 
  -3  -5  10       35.92       42.54      6.31 o 
  -2  -5  10       58.91       54.42      6.17 o 
  -1  -5  10      195.12      185.90      7.97 o 
   0  -5  10       88.08       80.08      5.34 o 
   1  -5  10      111.91      110.86      6.27 o 
   2  -5  10       22.16       19.06      3.58 o 
   3  -5  10        0.84        0.49      5.67 o 
  -3  -4  10       53.49       61.46      6.39 o 
  -2  -4  10      352.05      346.37     13.29 o 
  -1  -4  10      145.22      139.62      6.45 o 
   0  -4  10        4.55        6.28      2.90 o 
   1  -4  10        1.66        1.60      2.94 o 
   2  -4  10       14.41       17.03      3.36 o 
   3  -4  10       20.40       17.52      5.81 o 
  -3  -3  10       65.99       68.38      4.31 o 
  -2  -3  10       38.87       34.84      2.84 o 
  -1  -3  10      159.28      145.33      5.82 o 
   0  -3  10      180.81      177.94      7.55 o 
   1  -3  10      158.13      162.64      7.15 o 
   2  -3  10       43.92       38.69      3.75 o 
   3  -3  10        7.14        9.07      5.26 o 
  -4  -2  10        7.02        5.93      5.14 o 
  -3  -2  10        7.28        7.45      2.27 o 
  -2  -2  10      131.33      139.65      6.49 o 
  -1  -2  10      300.35      308.62     11.46 o 
   0  -2  10      124.10      122.32      4.39 o 
   1  -2  10       36.00       30.89      3.31 o 
   2  -2  10      121.88      123.94      6.45 o 
   3  -2  10       21.18       22.26      5.58 o 
  -4  -1  10       57.20       56.49      6.31 o 
  -3  -1  10       59.42       57.05      4.01 o 
  -2  -1  10      163.22      159.52      7.40 o 
  -1  -1  10      412.09      407.26     14.93 o 
   0  -1  10      173.17      169.13      6.70 o 
   1  -1  10      394.52      395.82     16.21 o 
   2  -1  10       92.93       93.17      4.58 o 
   3  -1  10        0.25       -0.49      4.85 o 
  -4   0  10        0.08        3.63      4.71 o 
  -3   0  10       17.70       21.50      4.65 o 
  -2   0  10      404.46      395.49     12.26 o 
  -1   0  10      106.86      112.75      4.76 o 
   0   0  10       87.59       79.70      4.16 o 
   1   0  10        0.13        1.55      2.57 o 
   2   0  10       44.49       48.63      3.17 o 
   3   0  10       35.07       39.29      5.87 o 
  -4   1  10       57.83       55.09      6.25 o 
  -3   1  10       50.27       43.24      5.49 o 
  -2   1  10      163.02      160.19      7.39 o 
  -1   1  10      380.43      373.05     14.89 o 
   0   1  10      206.87      203.73      6.79 o 
   1   1  10      451.98      456.44     20.08 o 
   2   1  10       88.22       88.90      8.09 o 
   3   1  10        0.20       -0.06      4.65 o 
  -4   2  10        8.04       10.64      4.77 o 
  -3   2  10        5.10        8.86      4.39 o 
  -2   2  10      102.98      106.54      6.46 o 
  -1   2  10      266.35      263.94     11.39 o 
   0   2  10      108.77      115.44      5.04 o 
   1   2  10       41.35       36.95      3.34 o 
   2   2  10      120.48      138.22      6.93 o 
  -4   3  10       52.83       49.81      6.16 o 
  -3   3  10       87.85       90.14      8.40 o 
  -2   3  10       31.91       24.17      3.34 o 
  -1   3  10      186.16      167.13      7.38 o 
   0   3  10      173.07      171.12     10.84 o 
   1   3  10      143.98      149.71      7.41 o 
   2   3  10       50.21       54.89      5.72 o 
  -4   4  10       13.97       12.76      5.17 o 
  -3   4  10       41.48       38.41      5.87 o 
  -2   4  10      340.71      359.56     20.78 o 
  -1   4  10      124.43      124.99      6.88 o 
   0   4  10        9.99       12.61      4.47 o 
   1   4  10        3.04        2.40      2.70 o 
   2   4  10       14.96       18.44      3.18 o 
  -3   5  10       43.75       46.84      6.02 o 
  -2   5  10       48.62       44.98      5.84 o 
  -1   5  10      182.62      162.11     11.22 o 
   0   5  10      115.89      103.77      7.99 o 
   1   5  10      124.10      129.21     10.32 o 
   2   5  10       23.59       24.31      3.57 o 
   3   5  10        0.94        3.14      4.74 o 
   0   6  10       68.59       57.59      6.60 o 
   1   6  10        3.56        2.91      4.97 o 
   2   6  10       14.18       17.64      3.73 o 
   1   7  10       33.51       34.46      6.16 o 
   2   7  10        0.71       -3.95      5.20 o 
  -2  -8  11       19.02       16.29      4.48 o 
  -1  -8  11       28.46       24.51      4.56 o 
   0  -8  11        5.77        5.23      4.05 o 
   1  -8  11        4.93        3.72      4.38 o 
  -2  -7  11       14.07       10.62      4.13 o 
  -1  -7  11       72.03       72.95      5.99 o 
   0  -7  11       73.19       74.72      5.87 o 
   1  -7  11       35.15       34.86      4.64 o 
   2  -7  11        0.95        0.80      4.01 o 
  -3  -6  11       30.06       27.52      6.48 o 
  -2  -6  11       52.43       57.03      4.79 o 
  -1  -6  11       76.89       77.20      5.81 o 
   0  -6  11       18.18       19.37      3.78 o 
   1  -6  11        0.87        0.74      3.65 o 
   2  -6  11       12.81        5.92      4.82 o 
  -3  -5  11       17.35       24.12      6.07 o 
  -2  -5  11       32.76       31.12      3.95 o 
  -1  -5  11       72.55       69.56      5.34 o 
   0  -5  11      187.27      182.59      7.95 o 
   1  -5  11       29.47       29.40      4.18 o 
   2  -5  11        7.05        8.27      3.64 o 
  -3  -4  11       77.05       77.06      8.78 o 
  -2  -4  11       84.81       89.72      5.81 o 
  -1  -4  11      232.35      207.47      8.90 o 
   0  -4  11       13.00       12.80      3.31 o 
   1  -4  11       62.15       55.20      4.42 o 
   2  -4  11       22.40       23.82      5.99 o 
   3  -4  11        1.84        7.87      5.90 o 
  -3  -3  11       27.10       23.44      3.39 o 
  -2  -3  11       46.51       40.85      3.83 o 
  -1  -3  11      121.44      112.23      6.00 o 
   0  -3  11      208.96      206.30      8.69 o 
   1  -3  11       34.06       34.81      3.81 o 
   2  -3  11       34.08       35.35      4.00 o 
   3  -3  11        7.37        3.63      5.72 o 
  -3  -2  11      129.48      127.55      6.64 o 
  -2  -2  11      121.98      125.78      6.69 o 
  -1  -2  11      160.29      155.08     10.08 o 
   0  -2  11       18.21       16.95      3.16 o 
   1  -2  11        0.72        3.27      3.02 o 
   2  -2  11       43.14       43.61      4.16 o 
   3  -2  11       47.31       50.88      6.89 o 
  -3  -1  11       20.26       15.02      3.16 o 
  -2  -1  11        0.21        2.65      3.05 o 
  -1  -1  11       47.88       43.24      5.29 o 
   0  -1  11      329.40      319.23     16.21 o 
   1  -1  11       14.02       16.49      3.27 o 
   2  -1  11       12.01        9.75      3.39 o 
   3  -1  11        2.85        4.24      5.46 o 
  -4   0  11        7.72        7.85      5.32 o 
  -3   0  11      147.23      149.88     11.74 o 
  -2   0  11       89.55       84.42      7.19 o 
  -1   0  11      645.78      662.72     24.52 o 
   0   0  11       16.70        8.66      4.16 o 
   1   0  11      162.32      156.10     10.11 o 
   2   0  11       86.24       97.62      5.85 o 
  -4   1  11       39.61       39.69      6.13 o 
  -3   1  11       22.19       23.19      5.11 o 
  -2   1  11        0.62        1.86      3.01 o 
  -1   1  11       46.52       45.35      3.75 o 
   0   1  11      255.21      273.03     16.16 o 
   1   1  11        6.21        8.43      4.39 o 
   2   1  11       16.53       13.48      4.91 o 
  -4   2  11        8.92       12.35      5.29 o 
  -3   2  11      134.02      131.52     10.90 o 
  -2   2  11      135.84      134.58      6.99 o 
  -1   2  11      164.12      163.04     10.34 o 
   0   2  11       22.03       17.75      4.56 o 
   1   2  11        0.68       -1.25      4.33 o 
   2   2  11       56.29       60.00      6.31 o 
  -3   3  11       28.98       25.37      5.40 o 
  -2   3  11       37.72       30.88      3.75 o 
  -1   3  11      104.82       94.96      8.46 o 
   0   3  11      214.54      201.34     12.38 o 
   1   3  11       33.08       37.60      5.55 o 
   2   3  11       27.39       30.13      5.67 o 
  -1   4  11      216.56      200.62     12.58 o 
   0   4  11       15.18       16.50      5.00 o 
   1   4  11       66.77       63.90      7.29 o 
   2   4  11       23.57       28.62      5.61 o 
  -1   5  11       72.12       70.81      7.53 o 
   0   5  11      150.96      147.03     11.36 o 
   1   5  11       25.48       29.12      5.84 o 
   2   5  11        7.33        1.18      3.42 o 
   0   6  11       23.51       18.77      5.72 o 
   1   6  11        1.19       -4.74      5.06 o 
   2   6  11       16.61       16.77      5.99 o 
   1   7  11       34.75       32.46      6.57 o 
   2   7  11        0.60        1.28      5.87 o 
  -1  -8  12       15.28       21.76      6.92 o 
   0  -8  12        8.91        1.86      6.10 o 
  -2  -7  12       26.91       27.80      4.56 o 
  -1  -7  12       22.98       29.90      4.59 o 
   0  -7  12       61.56       54.96      5.19 o 
   1  -7  12        2.85        0.66      4.33 o 
  -2  -6  12       30.97       30.41      4.42 o 
  -1  -6  12       23.72       13.41      4.05 o 
   0  -6  12       12.86       11.03      3.90 o 
   1  -6  12       43.53       43.51      4.85 o 
   2  -6  12        5.83        5.21      4.08 o 
  -3  -5  12        3.01        0.38      5.75 o 
  -2  -5  12       49.01       49.91      4.70 o 
  -1  -5  12       55.57       58.88      4.85 o 
   0  -5  12      122.66      115.22      7.64 o 
   1  -5  12        8.00        9.31      3.88 o 
   2  -5  12        0.86       -2.08      4.85 o 
  -3  -4  12       48.26       57.62      7.32 o 
  -2  -4  12       88.55      104.40      6.68 o 
  -1  -4  12       31.89       28.49      3.98 o 
   0  -4  12        8.60        5.33      3.49 o 
   1  -4  12       46.25       48.71      4.51 o 
   2  -4  12       20.62       22.66      4.11 o 
  -3  -3  12        6.02        6.27      3.39 o 
  -2  -3  12       85.08       88.74      6.06 o 
  -1  -3  12      109.01      103.45      6.16 o 
   0  -3  12      178.67      181.02      8.14 o 
   1  -3  12       20.19       15.89      3.75 o 
   2  -3  12        3.31        3.15      3.88 o 
  -3  -2  12       85.32       86.61      8.94 o 
  -2  -2  12      106.31      113.66      6.48 o 
  -1  -2  12       30.97       29.23      4.16 o 
   0  -2  12        3.43        2.31      3.16 o 
   1  -2  12      126.38      130.15      7.35 o 
   2  -2  12        2.37        1.93      3.54 o 
  -3  -1  12        1.60       -0.87      4.21 o 
  -2  -1  12      115.56      123.29      9.21 o 
  -1  -1  12       92.11       98.30      8.37 o 
   0  -1  12      276.06      263.03     15.87 o 
   1  -1  12       33.73       34.65      4.50 o 
   2  -1  12        7.75        5.56      3.67 o 
  -3   0  12       97.65       95.08      8.08 o 
  -2   0  12      132.14      128.35      9.65 o 
  -1   0  12       14.84       15.46      4.85 o 
   0   0  12       16.95       13.48      4.85 o 
   1   0  12       27.02       31.76      5.43 o 
   2   0  12       24.43       32.77      4.05 o 
  -2   1  12      118.86      107.40      9.30 o 
  -1   1  12       94.21       92.08      8.40 o 
   0   1  12      291.97      304.35     16.13 o 
   1   1  12       22.53       19.76      5.38 o 
   2   1  12        8.49       -1.39      5.06 o 
  -2   2  12      107.18       92.43      8.95 o 
  -1   2  12       34.48       28.19      5.43 o 
   0   2  12        1.13        1.83      4.65 o 
   1   2  12      113.63      119.84      9.79 o 
   2   2  12        0.10        4.59      5.35 o 
  -2   3  12       84.28       80.93      8.31 o 
  -1   3  12      113.83      114.02      9.10 o 
   0   3  12      171.58      170.51     11.62 o 
   1   3  12       23.38       26.94      5.70 o 
   2   3  12        2.82        1.98      5.32 o 
  -1   4  12       35.93       39.17      5.93 o 
   0   4  12        3.78        0.17      5.14 o 
   1   4  12       39.07       37.95      6.39 o 
   2   4  12       18.66       11.65      5.72 o 
  -1   5  12       63.52       56.90      7.03 o 
   0   5  12      122.98      122.01      9.97 o 
   1   5  12        6.80        8.92      5.67 o 
   2   5  12        1.07        0.46      5.72 o 
   0   6  12       12.23       11.48      6.04 o 
   1   6  12       39.72       40.88      7.00 o 
   2   6  12        4.19        2.18      6.13 o 
   1   7  12        4.56        4.18      6.02 o 
  -1  -7  13       33.26       30.71      7.24 o 
   0  -7  13       29.24       30.60      6.94 o 
  -2  -6  13       12.97       13.00      5.30 o 
  -1  -6  13       23.05       27.79      4.69 o 
   0  -6  13       19.01       23.03      4.55 o 
   1  -6  13       36.90       33.74      5.01 o 
  -2  -5  13       75.84       88.05      6.78 o 
  -1  -5  13       69.89       69.26      5.44 o 
   0  -5  13       16.92       16.56      4.11 o 
   1  -5  13        7.75        6.00      4.15 o 
  -3  -4  13       47.24       55.18      7.58 o 
  -2  -4  13        5.98        7.06      3.98 o 
  -1  -4  13        9.85       11.37      3.89 o 
   0  -4  13       23.90       16.82      4.30 o 
   1  -4  13       50.28       56.38      5.03 o 
   2  -4  13        7.71        6.86      6.09 o 
  -3  -3  13       10.05       16.62      6.22 o 
  -2  -3  13       36.54       39.78      7.31 o 
  -1  -3  13      147.34      158.61      7.74 o 
   0  -3  13       39.03       44.22      4.51 o 
   1  -3  13       16.00       16.84      4.10 o 
   2  -3  13       12.65       15.25      4.27 o 
  -3  -2  13       48.30       54.01      8.46 o 
  -2  -2  13       35.88       44.69      4.57 o 
  -1  -2  13       20.60       22.43      3.91 o 
   0  -2  13       53.91       53.81      4.62 o 
   1  -2  13       68.44       76.65      5.93 o 
   2  -2  13       33.38       35.15      4.65 o 
  -3  -1  13       10.71        4.77      4.85 o 
  -2  -1  13       88.34       90.28      8.72 o 
  -1  -1  13      161.45      169.35     11.33 o 
   0  -1  13       28.85       29.17      5.78 o 
   1  -1  13       20.75       19.20      6.29 o 
   2  -1  13        2.68        4.46      3.93 o 
  -3   0  13       52.04       43.33      5.90 o 
  -2   0  13       35.94       44.55      6.28 o 
  -1   0  13       13.79       12.49      5.35 o 
   0   0  13       27.03       32.43      5.84 o 
   1   0  13       66.73       64.97      7.21 o 
   2   0  13        9.46       12.77      4.09 o 
  -2   1  13       91.64       87.44      9.07 o 
  -1   1  13      163.55      163.10     11.33 o 
   0   1  13       33.19       35.25      6.04 o 
   1   1  13       20.16       20.78      5.90 o 
   2   1  13        2.72        4.77      5.75 o 
  -2   2  13       37.17       38.39      6.45 o 
  -1   2  13       21.39       25.34      5.75 o 
   0   2  13       50.88       55.94      6.77 o 
   1   2  13       73.45       71.22      8.57 o 
   2   2  13       30.42       36.32      6.83 o 
  -2   3  13       38.22       39.17      6.60 o 
  -1   3  13      131.27      135.32     11.04 o 
   0   3  13       44.57       43.24      6.60 o 
   1   3  13       14.20        9.50      5.70 o 
   2   3  13       11.05        7.26      6.04 o 
  -1   4  13       13.12        8.17      5.70 o 
   0   4  13       23.95       22.96      6.25 o 
   1   4  13       49.29       53.90      7.41 o 
   2   4  13        7.37        6.57      6.19 o 
  -1   5  13       73.35       73.81      7.99 o 
   0   5  13       19.89       17.90      6.42 o 
   1   5  13        6.80        2.30      6.10 o 
   0   6  13       20.94       29.12      6.97 o 
   1   6  13       40.94       41.64      7.32 o 
  -1  -5  14       36.22       39.41      4.96 o 
   0  -5  14        5.80        3.38      4.19 o 
   1  -5  14        8.91       10.02      4.57 o 
  -2  -4  14       22.57       24.64      4.65 o 
  -1  -4  14       28.04       28.72      4.55 o 
   0  -4  14       59.46       64.98      7.89 o 
   1  -4  14        8.03        5.07      4.36 o 
  -2  -3  14       72.37       80.54      6.22 o 
  -1  -3  14       18.71       22.12      4.35 o 
   0  -3  14        0.72       -1.32      3.91 o 
   1  -3  14        2.20        0.13      4.16 o 
  -2  -2  14        0.81        3.81      4.07 o 
  -1  -2  14        9.71       10.90      4.11 o 
   0  -2  14       71.74       75.59      5.88 o 
   1  -2  14       24.77       26.79      4.56 o 
   2  -2  14       11.65        7.95      4.45 o 
  -3  -1  14       14.60       14.09      5.61 o 
  -2  -1  14       82.09       82.55      9.33 o 
  -1  -1  14       78.92       77.24      8.98 o 
   0  -1  14       11.45       18.42      6.04 o 
   1  -1  14        9.46       11.32      4.08 o 
   2  -1  14        7.07        5.06      4.28 o 
  -3   0  14        1.51       -7.50      5.23 o 
  -2   0  14        0.14       -1.60      5.64 o 
  -1   0  14       24.67       23.28      6.07 o 
   0   0  14       73.84       76.86      8.80 o 
   1   0  14        9.66       11.51      5.96 o 
   2   0  14        4.80       10.57      4.40 o 
  -2   1  14       90.24       87.15      9.56 o 
  -1   1  14       80.70       83.16      8.78 o 
   0   1  14       14.10       10.26      5.99 o 
   1   1  14        8.42        8.83      5.99 o 
   2   1  14        8.10       16.16      4.51 o 
  -2   2  14        0.70        6.02      6.04 o 
  -1   2  14       12.93       14.59      6.07 o 
   0   2  14       59.40       60.67      7.67 o 
   1   2  14       24.16       29.38      6.77 o 
   2   2  14       11.67        6.57      6.45 o 
  -2   3  14       79.08       71.89      8.19 o 
  -1   3  14       28.39       24.70      6.57 o 
   0   3  14        0.74        3.89      6.04 o 
   1   3  14        1.78        3.55      5.99 o 
  -1   4  14       27.34       28.01      6.71 o 
   0   4  14       62.39       61.60      8.11 o 
   1   4  14        9.54        7.85      6.42 o 
  -1   5  14       34.48       30.92      7.26 o 
   0   5  14        7.82        1.28      6.51 o 
   1   5  14        9.12        5.23      6.63 o 
  -1  -4  15       23.46       22.22      4.79 o 
   0  -4  15       15.18       10.24      4.52 o 
  -1  -3  15       30.11       33.63      4.94 o 
   0  -3  15        3.90        5.36      4.30 o 
   1  -3  15       19.80       20.55      4.95 o 
  -2  -2  15        2.23        3.12      4.43 o 
  -1  -2  15       37.88       36.54      4.96 o 
   0  -2  15       31.49       35.78      4.90 o 
   1  -2  15        4.99       10.33      4.44 o 
  -2  -1  15       27.20       34.06      6.92 o 
  -1  -1  15       15.39       19.32      6.54 o 
   0  -1  15        0.56        2.22      4.29 o 
   1  -1  15        7.69        6.90      4.39 o 
  -2   0  15       10.29       14.12      6.39 o 
  -1   0  15       73.74       87.73      9.65 o 
   0   0  15       44.44       42.86      7.41 o 
   1   0  15       27.14       30.08      7.35 o 
  -2   1  15       18.74       12.00      6.65 o 
  -1   1  15       18.63       14.85      6.45 o 
   0   1  15        0.47        2.12      6.36 o 
   1   1  15        4.67        4.85      6.45 o 
  -2   2  15        0.72       -4.94      6.22 o 
  -1   2  15       46.43       48.47      7.38 o 
   0   2  15       41.68       44.55      7.44 o 
   1   2  15        4.38        3.23      6.42 o 
  -1   3  15       29.29       23.68      7.21 o 
   0   3  15        4.52        3.14      6.77 o 
   1   3  15       19.36       18.89      7.00 o 
  -1   4  15       22.91       16.85      7.06 o 
   0   4  15       14.67       16.71      7.26 o 
                                                 
